# Supplementary material for: Weak acids produced during anaerobic respiration suppress both photosynthesis and aerobic respiration
Source: Nat Commun. 2023 Jul 14;14:4207. doi: 10.1038/s41467-023-39898-0 (PMC10349137; doi:10.1038/s41467-023-39898-0)
Supplement: Supplementary file 4 — Source Data [file 41467_2023_39898_MOESM4_ESM.xlsx]

## Sheet: FIG1
Fig1a	time(min)	stt7-9-Flu	tIme(min)	stt7-9-Fm'	tIme(min)	stt7-9-oxygen		Fig1b	time(min)	npq4 stt7-9-Flu	time(min)	npq4stt7-9-Fm'	tIme(min)	npq4stt7-9-oxygen		Fig1c	time(min)	NIES-2499-FLU	tIme(min)	NIES-2499-Fm'		Fig1d	time(min)	NIES-2499-flu	tIme(min)	NIES-2499-fm'	tIme(min)	NIES-2499oxygen			Fig1e	npq	npq	npq	npq	npq	npq-average	SD	1	2	3	Formic acid(mM)	SD
	0.000833333	0.00126	0.38333	0.94937	0	86.491			0	-0.0121	0.366667	0.82	0	92.94			0.000166667	-0.0121396	0.433333	0.818182			0	-0.02286	0.36667	1	0	90.738				0	0	0	0	0	0	0	0.314465	0.314465	0.314465	0.314465	0
	0.00417	-0.00506	0.6	0.94937	0.03333	82.018			0.00167	-0.01008	0.45	0.82	0.03333	89.811			0.000666667	-0.0257967	0.616667	0.333333			0.00167	-0.0381	0.5	0.98113	0.03333	84.513				30	0.326	0.471	0.382	0.272	0.375	0.0813921	0.906575	0.857915	0.423683	0.729391	0.217079
	0.0075	-0.00253	3.58333	0.89873	0.06667	76.231			0.00333	-0.03024	3.43333	0.86	0.06667	85.807			0.00116667	-0.0136571	0.766667	0.318182			0.00333	-0.02952	3.48333	0.85849	0.06667	77.788				60	0.687	0.861	0.782	0.639	0.760667	0.0918779	1.15094	1.13836	0.974843	1.08805	0.0802144
	0.01083	-0.00506	6.56667	0.77215	0.1	71.039			0.005	0.0121	6.41667	0.86	0.1	82.211			0.00166667	-0.0091047	0.916667	0.333333			0.005	-0.03905	6.46667	0.77358	0.1	72.884				90	0.942	1.392	0.973	0.865	1.07667	0.227292	1.74843	0.893082	1.28302	1.30818	0.349646
	0.01417	0.00126	9.55	0.68354	0.13333	66.342			0.00667	0.01008	9.4	0.84	0.13333	79.31			0.00216667	0	1.06667	0.348485			0.00667	-0.04381	9.45	0.73585	0.13333	69.534				120	1.377	1.903	1.268	1.15	1.44033	0.330682	2.35849	2.02516	1.74214	2.04193	0.251904
	0.0175	-0.01138	12.5333	0.63291	0.16667	61.68			0.00833	0.00403	12.3833	0.84	0.16667	74.359			0.00266667	-0.0060698	1.21667	0.363636			0.00833	-0.02952	12.4333	0.70755	0.16667	65.963				150	1.744	2.492	1.477	1.458	1.809	0.483016	1.88679	1.74214	2.1195	1.91614	0.155448
	0.02083	-0.00632	15.5167	0.58228	0.2	57.258			0.01	-0.00403	15.3667	0.84	0.2	69.257			0.00316667	-0.0091047	1.86667	0.833333			0.01	-0.01619	15.4167	0.67925	0.2	62.691				180	2.166	2.935	1.918	1.807	2.22	0.507608	2.90566	2.65409	2.75472	2.77149	0.103386
	0.02417	-0.00632	18.5	0.55696	0.23333	53.338			0.01167	-0.01008	18.35	0.88	0.23333	65.72			0.00366667	-0.0349014	2.51667	0.848485			0.01167	0.00762	18.4	0.66038	0.23333	60.295				195	2.463	3.048	2.579	1.956	2.52767	0.447282	3.14465	3.03145	2.93082	3.03564	0.0873487
	0.0275	0.00253	21.4833	0.53165	0.26667	50.344			0.01333	-0.00605	21.3333	0.9	0.26667	63.054			0.00416667	-0.0197269	3.16667	0.848485			0.01333	-0.01143	21.3833	0.65094	0.26667	58.989				210	2.683	3.086	3.197	2.103	2.79533	0.491646	2.74214	2.28931	2.67925	2.57023	0.200295
	0.03083	-0.00253	24.4667	0.51899	0.3	47.977			0.015	-0.01613	24.3167	0.9	0.3	60.369			0.00466667	0.0121396	3.81667	0.333333			0.015	-0.01619	24.3667	0.64151	0.3	57.099				240	2.925	3.56	3.018	2.37	2.98267	0.486457	3.48428	3.54717	4.10063	3.71069	0.27692
	0.03417	0.00253	27.45	0.50633	0.33333	46.308			0.01667	-0.00403	27.3	0.9	0.33333	56.935			0.00516667	-0.0151745	4.46667	0.318182			0.01667	-0.00571	27.35	0.63208	0.33333	54.274
	0.0375	-0.00253	30.4167	0.48101	0.36667	44.902			0.01833	-0.01008	30.2833	0.9	0.36667	54.681			0.00566667	-0.0273141	5.11667	0.30303			0.01833	-0.04476	30.3333	0.62264	0.36667	50.763
	0.04083	-0.00126	33.4	0.46835	0.4	43.795			0.02	0	33.2667	0.88	0.4	53.414			0.00616667	-0.016692	5.76667	0.393939			0.02	-0.02	33.3167	0.62264	0.4	47.225			Fig1f
	0.04417	0.00253	36.3833	0.46835	0.43333	42.876			0.02167	-0.00403	36.25	0.92	0.43333	51.515			0.00666667	-0.016692	6.41667	0.393939			0.02167	-0.01048	36.3	0.61321	0.43333	44.028				npq	npq	npq	npq	npq	npq-average	SD	1	2	3	Acetic acid (mM)	SD
	0.0475	-0.00126	39.3667	0.4557	0.46667	42.124			0.02333	-0.01613	39.2333	0.9	0.46667	50.196			0.00716667	-0.0182094	7.05	0.636364			0.02333	-0.01619	39.2833	0.60377	0.46667	41.318				0	0	0	0	0	0	0	0.418118	0.418118	0.418118	0.418118	0
	0.05083	-0.01011	42.35	0.44304	0.5	41.459			0.025	-0.01815	42.2167	0.92	0.5	47.846			0.00766667	0.0106222	7.7	1			0.025	-0.01048	42.2667	0.60377	0.5	38.761				30	0.326	0.471	0.382	0.272	0.375	0.0813921	0.811847	0.832753	0.864111	0.836237	0.0214788
	0.05417	0.00126	45.3333	0.44304	0.53333	40.718			0.02667	-0.01008	45.2	0.9	0.53333	44.531			0.00816667	0.0257967					0.02667	-0.02952	45.25	0.60377	0.53333	35.605				60	0.687	0.861	0.782	0.639	0.760667	0.0918779	1.1115	1.12544	1.07317	1.10337	0.0220979
	0.0575	0.00506	48.3167	0.44304	0.56667	39.999			0.02833	0	48.1833	0.94	0.56667	41.59			0.00866667	-0.0318665					0.02833	-0.01048	48.2333	0.60377	0.56667	32.462				90	0.942	1.392	0.973	0.865	1.07667	0.227292	1.03833	0.97561	0.972125	0.995354	0.03042
	0.06083	0.00759	51.3	0.43038	0.6	39.336			0.03	-0.00605	51.1667	0.94	0.6	39.849			0.00916667	-0.0257967					0.03	-0.02571	51.2167	0.61321	0.6	29.244				120	1.377	1.903	1.268	1.15	1.44033	0.330682	1.2892	1.17422	1.08362	1.18235	0.0841223
	0.06417	0.01138	54.2833	0.43038	0.63333	38.679			0.03167	-0.0121	54.15	0.94	0.63333	38.819			0.00966667	-0.0121396					0.03167	-0.02571	54.2	0.61321	0.63333	26.273				150	1.744	2.492	1.477	1.458	1.809	0.483016	1.04878	1.05575	1.36585	1.15679	0.147855
	0.0675	0	57.2667	0.43038	0.66667	37.922			0.03333	0	57.1333	0.92	0.66667	37.588			0.0101667	-0.0364188					0.03333	-0.02286	57.1833	0.62264	0.66667	23.544				180	2.166	2.935	1.918	1.807	2.22	0.507608	1.42857	1.223	1.34843	1.33333	0.084602
	0.07083	0.00126	60.25	0.41772	0.7	37.299			0.035	0	60.1167	0.94	0.7	36.428			0.0106667	-0.0485584					0.035	-0.03905	60.15	0.62264	0.7	21.093				195	2.463	3.048	2.579	1.956	2.52767	0.447282	1.43206	1.3101	1.30662	1.34959	0.058327
	0.07417	-0.00126	63.2333	0.41772	0.73333	36.61			0.03667	-0.00403	63.1	0.92	0.73333	35.459			0.0111667	-0.00758725					0.03667	-0.02952	63.1333	0.62264	0.73333	19.212				210	2.683	3.086	3.197	2.103	2.79533	0.491646	1.36237	1.37282	1.3554	1.36353	0.0071596
	0.0775	-0.00253	66.2167	0.41772	0.76667	35.836			0.03833	-0.01613	66.0833	0.96	0.76667	34.764			0.0116667	-0.0151745					0.03833	-0.00762	66.1167	0.63208	0.76667	17.656				240	2.925	3.56	3.018	2.37	2.98267	0.486457	1.55749	1.78049	1.65505	1.66434	0.0912747
	0.08083	-0.00253	69.2	0.40506	0.8	34.938			0.04	0.00403	69.0667	0.94	0.8	33.612			0.0121667	-0.030349					0.04	-0.03048	69.1	0.64151	0.8	16.646
	0.08417	0.00253	72.1833	0.40506	0.83333	33.917			0.04167	0.00403	72.0333	0.96	0.83333	31.805			0.0126667	-0.0121396					0.04167	-0.03524	72.0833	0.64151	0.83333	15.263
	0.0875	0.00253	75.1667	0.40506	0.86667	32.833			0.04333	-0.00403	75.0167	0.96	0.86667	29.418			0.0131667	-0.0030349					0.04333	-0.02476	75.0667	0.65094	0.86667	13.585
	0.09083	-0.00253	78.1667	0.40506	0.9	31.797			0.045	0.01008	78	0.96	0.9	27.709			0.0136667	0.0121396					0.045	-0.03238	78.05	0.65094	0.9	12.117
	0.09417	-0.00253	81.15	0.39241	0.93333	30.778			0.04667	-0.01008	80.9833	0.94	0.93333	25.855			0.0141667	-0.0060698					0.04667	-0.01619	81.0333	0.66038	0.93333	10.784
	0.0975	-0.00632	84.1333	0.39241	0.96667	29.662			0.04833	-0.01613	83.9667	0.96	0.96667	24.315			0.0146667	-0.0394537					0.04833	-0.03619	84.0167	0.66981	0.96667	9.791
	0.10083	-0.00126	87.1167	0.39241	1	28.547			0.05	0.00605	86.95	0.96	1	22.982			0.0151667	-0.0394537					0.05	-0.01143	87	0.66981	1	8.897
	0.10417	-0.00253	90.0833	0.37975	1.03333	27.314			0.05167	-0.00403	89.9333	0.96	1.03333	21.841			0.0156667	-0.0394537					0.05167	-0.02286	89.9833	0.67925	1.03333	7.816
	0.1075	0.00126	93.0667	0.37975	1.06667	25.887			0.05333	-0.00403	92.9167	0.96	1.06667	21.227			0.0161667	-0.0182094					0.05333	-0.0219	92.9667	0.68868	1.06667	7.439
	0.11083	0.00379	96.05	0.36709	1.1	24.452			0.055	-0.00605	95.9	0.96	1.1	20.931			0.0166667	-0.0197269					0.055	-0.03238	95.95	0.69811	1.1	7.346
	0.11417	0	99.0333	0.36709	1.13333	23.151			0.05667	-0.02218	98.8833	0.96	1.13333	19.661			0.0171667	-0.0227618					0.05667	-0.04381	98.9333	0.69811	1.13333	6.504
	0.1175	-0.00253	102.017	0.36709	1.16667	22.086			0.05833	0	101.867	0.96	1.16667	18.419			0.0176667	0.0030349					0.05833	-0.0219	101.917	0.70755	1.16667	5.713
	0.12083	0.00506	105	0.35443	1.2	20.932			0.06	-0.02218	104.85	0.96	1.2	17.531			0.0181667	0.016692					0.06	-0.03238	104.9	0.71698	1.2	5.01
	0.12417	0	107.983	0.35443	1.23333	19.788			0.06167	-0.00403	107.833	0.98	1.23333	16.11			0.0186667	0.016692					0.06167	-0.05714	107.883	0.71698	1.23333	4.476
	0.1275	0.00885	110.967	0.34177	1.26667	18.744			0.06333	-0.01613	110.817	0.96	1.26667	14.773			0.0191667	0.0197269					0.06333	-0.01905	110.867	0.72642	1.26667	4.088
	0.13083	-0.00253	113.95	0.34177	1.3	17.719			0.065	0.00403	113.8	0.98	1.3	13.482			0.0196667	0.0273141					0.065	-0.01048	113.85	0.72642	1.3	3.775
	0.13417	-0.00632	116.933	0.32911	1.33333	16.777			0.06667	0	116.783	0.98	1.33333	12.918			0.0201667	-0.0197269					0.06667	-0.01714	116.833	0.73585	1.33333	3.511
	0.1375	0.02402	119.917	0.32911	1.36667	15.96			0.06833	0.00605	119.767	0.98	1.36667	12.395			0.0206667	-0.0440061					0.06833	-0.03238	119.817	0.73585	1.36667	3.378
	0.14083	0.00379	122.9	0.31646	1.4	15.22			0.07	0.01815	122.75	0.98	1.4	11.798			0.0211667	-0.0121396					0.07	-0.03048	122.8	0.74528	1.4	3.331
	0.14417	-0.01391	125.883	0.31646	1.43333	14.588			0.07167	0	125.733	0.98	1.43333	11.452			0.0216667	-0.0242792					0.07167	-0.0419	125.783	0.75472	1.43333	3.359
	0.1475	0.00253	128.867	0.3038	1.46667	13.995			0.07333	0	128.717	0.96	1.46667	10.651			0.0221667	-0.0485584					0.07333	-0.01333	128.767	0.75472	1.46667	3.492
	0.15083	0.00126	131.85	0.3038	1.5	13.375			0.075	-0.01008	131.7	0.98	1.5	9.551			0.0226667	-0.0182094					0.075	-0.02	131.75	0.75472	1.5	3.534
	0.15417	-0.01138	134.833	0.29114	1.53333	12.718			0.07667	-0.02823	134.683	0.98	1.53333	8.663			0.0231667	-0.0030349					0.07667	-0.0019	134.733	0.76415	1.53333	3.498
	0.1575	-0.01011	137.817	0.29114	1.56667	12.047			0.07833	-0.00605	137.667	0.98	1.56667	7.837			0.0236667	-0.0182094					0.07833	-0.02286	137.717	0.76415	1.56667	3.4
	0.16083	-0.00253	140.8	0.27848	1.6	11.39			0.08	0	140.65	0.98	1.6	6.817			0.0241667	-0.030349					0.08	-0.01905	140.7	0.77358	1.6	3.354
	0.16417	0.02023	143.783	0.27848	1.63333	10.786			0.08167	-0.00403	143.633	0.98	1.63333	6.248			0.0246667	-0.0561457					0.08167	-0.02476	143.667	0.77358	1.63333	3.312
	0.1675	0	146.767	0.26582	1.66667	10.223			0.08333	0.00403	146.617	0.98	1.66667	5.825			0.0251667	-0.030349					0.08333	-0.02571	146.65	0.78302	1.66667	3.335
	0.17083	-0.00379	149.75	0.26582	1.7	9.642			0.085	0	149.6	0.98	1.7	5.21			0.0256667	-0.0182094					0.085	-0.02571	149.633	0.78302	1.7	3.372
	0.17417	0.00253	152.733	0.26582	1.73333	9.041			0.08667	-0.02218	152.583	0.98	1.73333	4.558			0.0261667	0.0030349					0.08667	-0.02286	152.617	0.79245	1.73333	3.468
	0.1775	0.00126	155.717	0.25316	1.76667	8.445			0.08833	0.00403	155.567	0.98	1.76667	3.959			0.0266667	0.0060698					0.08833	-0.05714	155.6	0.79245	1.76667	3.58
	0.18083	0.00253	158.7	0.25316	1.8	7.883			0.09	-0.01008	158.55	0.98	1.8	3.355			0.0271667	0.0121396					0.09	-0.01429	158.583	0.79245	1.8	3.699
	0.18417	0.01011	161.683	0.25316	1.83333	7.563			0.09167	-0.00605	161.533	0.98	1.83333	2.737			0.0276667	-0.0106222					0.09167	-0.02952	161.567	0.80189	1.83333	3.729
	0.1875	0.01391	164.65	0.24051	1.86667	7.534			0.09333	-0.00403	164.5	0.98	1.86667	2.178			0.0281667	-0.0212443					0.09333	0	164.55	0.80189	1.86667	3.673
	0.19083	0.00506	167.633	0.24051	1.9	7.596			0.095	-0.01008	167.483	0.98	1.9	1.763			0.0286667	-0.00455235					0.095	-0.02	167.533	0.80189	1.9	3.619
	0.19417	0.00379	170.617	0.24051	1.93333	7.486			0.09667	-0.01008	170.467	0.98	1.93333	1.431			0.0291667	-0.0182094					0.09667	-0.02571	170.517	0.81132	1.93333	3.673
	0.1975	0.00253	173.6	0.22785	1.96667	7.238			0.09833	-0.03024	173.45	1	1.96667	1.151			0.0296667	-0.047041					0.09833	-0.0219	173.5	0.81132	1.96667	3.715
	0.20083	-0.00253	176.583	0.22785	2	6.901			0.1	-0.01008	176.45	0.98	2	0.915			0.0301667	-0.0273141					0.1	-0.01714	176.483	0.80189	2	3.632
	0.20417	-0.00253	179.567	0.22785	2.03333	6.428			0.10167	-0.01008	179.433	1	2.03333	0.76			0.0306667	-0.0182094					0.10167	-0.01048	179.467	0.81132	2.03333	3.589
	0.2075	-0.00253	182.55	0.22785	2.06667	6.015			0.10333	-0.01613	182.4	1	2.06667	0.786			0.0311667	-0.0515933					0.10333	-0.01619	182.45	0.81132	2.06667	3.493
	0.21083	-0.00379	185.533	0.35443	2.1	5.66			0.105	-0.01815	185.383	1	2.1	0.946			0.0316667	-0.047041					0.105	-0.01429	185.433	0.81132	2.1	3.453
	0.21417	-0.00253	188.517	0.5443	2.13333	5.446			0.10667	-0.0121	188.367	1	2.13333	0.708			0.0321667	-0.0394537					0.10667	-0.04952	188.417	0.81132	2.13333	3.339
	0.2175	0	191.5	0.53165	2.16667	5.549			0.10833	0.00403	191.35	1	2.16667	0.422			0.0326667	-0.00151745					0.10833	-0.05048	191.4	0.82075	2.16667	3.312
	0.22083	0.00632	194.483	0.88608	2.2	5.603			0.11	-0.01008	194.333	1	2.2	0.218			0.0331667	0.0182094					0.11	-0.02	194.383	0.82075	2.2	3.509
	0.22417	0.00632	197.467	1	2.23333	5.458			0.11167	-0.02218	197.317	1	2.23333	0.088			0.0336667	-0.0091047					0.11167	-0.02476	197.367	0.82075	2.23333	3.404
	0.2275	-0.00126	200.45	0.96203	2.26667	5.061			0.11333	0	200.3	1	2.26667	0.153			0.0341667	-0.0091047					0.11333	-0.02571			2.26667	3.193
	0.23083	0.00253			2.3	4.719			0.115	0.01008	203.283	1	2.3	0.205			0.0346667	-0.0091047					0.115	-0.01619			2.3	3.181
	0.23417	0.00506			2.33333	4.401			0.11667	-0.00605	206.267	1	2.33333	0.285			0.0351667	-0.0212443					0.11667	-0.01429			2.33333	3
	0.2375	0.00632			2.36667	4.072			0.11833	-0.00605	209.25	1	2.36667	0.245			0.0356667	-0.0273141					0.11833	-0.02571			2.36667	2.755
	0.24083	-0.00506			2.4	3.913			0.12	-0.01613			2.4	0.112			0.0361667	0.0121396					0.12	-0.03524			2.4	2.51
	0.24417	-0.00253			2.43333	3.757			0.12167	0			2.43333	-0.029			0.0366667	0.00455235					0.12167	-0.02762			2.43333	2.357
	0.2475	-0.00632			2.46667	3.556			0.12333	-0.02823			2.46667	-0.117			0.0371667	-0.0091047					0.12333	-0.04667			2.46667	2.174
	0.25083	0.00253			2.5	3.318			0.125	-0.02419			2.5	0.104			0.0376667	-0.0197269					0.125	-0.02			2.5	2.075
	0.25417	0.00253			2.53333	3.116			0.12667	-0.03427			2.53333	0.207			0.0381667	-0.0257967					0.12667	-0.00476			2.53333	2.015
	0.2575	-0.00126			2.56667	2.946			0.12833	-0.01008			2.56667	0.207			0.0386667	-0.016692					0.12833	-0.0219			2.56667	2.001
	0.26083	-0.00253			2.6	2.712			0.13	0			2.6	0.212			0.0391667	-0.00758725					0.13	-0.0419			2.6	2.034
	0.26417	-0.01011			2.63333	2.388			0.13167	-0.01613			2.63333	0.269			0.0396667	0.0121396					0.13167	-0.0019			2.63333	1.898
	0.2675	-0.00379			2.66667	2.153			0.13333	-0.04637			2.66667	0.278			0.0401667	-0.00758725					0.13333	-0.04952			2.66667	1.663
	0.27083	0.00253			2.7	2.263			0.135	-0.00403			2.7	0.315			0.0406667	-0.016692					0.135	-0.01905			2.7	1.442
	0.27417	-0.00253			2.73333	2.269			0.13667	0.02419			2.73333	0.491			0.0411667	-0.00758725					0.13667	-0.02952			2.73333	1.264
	0.2775	0.00506			2.76667	2.348			0.13833	-0.00403			2.76667	0.478			0.0416667	-0.00758725					0.13833	-0.02571			2.76667	1.072
	0.28083	0.00253			2.8	2.396			0.14	-0.00403			2.8	0.367			0.0421667	-0.00758725					0.14	-0.02476			2.8	0.947
	0.28417	0.00632			2.83333	2.275			0.14167	-0.03427			2.83333	0.249			0.0426667	-0.0197269					0.14167	-0.0419			2.83333	0.874
	0.2875	0.00379			2.86667	2.047			0.14333	-0.01613			2.86667	0.11			0.0431667	-0.0257967					0.14333	-0.0219			2.86667	0.822
	0.29083	-0.01391			2.9	1.901			0.145	-0.01613			2.9	0.335			0.0436667	0.0212443					0.145	-0.01333			2.9	0.757
	0.29417	-0.00253			2.93333	1.738			0.14667	-0.01008			2.93333	0.547			0.0441667	0.0030349					0.14667	-0.05333			2.93333	0.72
	0.2975	-0.00253			2.96667	1.473			0.14833	-0.00403			2.96667	0.556			0.0446667	-0.0318665					0.14833	-0.04762			2.96667	0.718
	0.30083	0.00253			3	1.231			0.15	0.00403			3	0.462			0.0451667	-0.0424886					0.15	-0.00762			3	0.732
	0.30417	0			3.03333	1.008			0.15167	-0.0121			3.03333	0.6			0.0456667	-0.0485584					0.15167	-0.03619			3.03333	0.802
	0.3075	0.00253			3.06667	0.818			0.15333	0.00403			3.06667	0.503			0.0461667	-0.0409712					0.15333	-0.00286			3.06667	0.893
	0.31083	0.00379			3.1	0.651			0.155	-0.00605			3.1	0.286			0.0466667	-0.0394537					0.155	-0.02476			3.1	1.035
	0.31417	-0.00632			3.13333	0.534			0.15667	0			3.13333	0.126			0.0471667	-0.0349014					0.15667	-0.01048			3.13333	1.258
	0.3175	-0.00253			3.16667	0.442			0.15833	-0.00605			3.16667	0.019			0.0476667	-0.0273141					0.15833	-0.0419			3.16667	1.644
	0.32083	-0.00126			3.2	0.38			0.16	-0.0121			3.2	-0.083			0.0481667	-0.0227618					0.16	-0.03905			3.2	1.999
	0.32417	-0.00632			3.23333	0.29			0.16167	-0.01613			3.23333	-0.171			0.0486667	0.0121396					0.16167	-0.04762			3.23333	2.154
	0.3275	0.00759			3.26667	0.24			0.16333	0			3.26667	-0.244			0.0491667	-0.00455235					0.16333	-0.00286			3.26667	2.165
	0.33083	-0.00885			3.3	0.296			0.165	-0.0121			3.3	-0.304			0.0496667	-0.0364188					0.165	-0.01048			3.3	2.107
	0.33417	-0.00253			3.33333	0.435			0.16667	0.00403			3.33333	-0.361			0.0501667	-0.0257967					0.16667	-0.02286			3.33333	2.041
	0.3375	-0.00126			3.36667	0.601			0.16833	0			3.36667	-0.39			0.0506667	-0.0212443					0.16833	-0.02			3.36667	2.048
	0.34083	-0.00253			3.4	0.721			0.17	0			3.4	-0.413			0.0511667	0.0318665					0.17	-0.02286			3.4	2.095
	0.34417	-0.00126			3.43333	0.822			0.17167	-0.01613			3.43333	-0.457			0.0516667	0.0151745					0.17167	-0.02286			3.43333	2.057
	0.3475	0.00632			3.46667	0.846			0.17333	-0.01613			3.46667	-0.475			0.0521667	-0.0182094					0.17333	-0.00286			3.46667	1.981
	0.35083	-0.00379			3.5	0.784			0.175	-0.0121			3.5	-0.482			0.0526667	-0.016692					0.175	-0.03238			3.5	1.915
	0.35417	0.34387			3.53333	0.683			0.17667	0.00403			3.53333	-0.479			0.0531667	-0.016692					0.17667	-0.01333			3.53333	1.97
	0.3575	0.34766			3.56667	0.589			0.17833	0.00403			3.56667	-0.49			0.0536667	-0.047041					0.17833	-0.06			3.56667	2.235
	0.36083	0.3464			3.6	0.491			0.18	-0.00403			3.6	-0.491			0.0541667	-0.0318665					0.18	-0.02952			3.6	2.577
	0.36417	0.35272			3.63333	0.402			0.18167	0.00605			3.63333	-0.502			0.0546667	-0.00455235					0.18167	-0.01429			3.63333	2.993
	0.3675	0.34008			3.66667	0.331			0.18333	0.00403			3.66667	-0.509			0.0551667	-0.0349014					0.18333	0.00286			3.66667	3.456
	0.37083	0.34513			3.7	0.355			0.185	-0.02218			3.7	-0.5			0.0556667	-0.0515933					0.185	-0.02762			3.7	3.922
	0.37417	0.35145			3.73333	0.446			0.18667	-0.01008			3.73333	-0.518			0.0561667	-0.00758725					0.18667	-0.00762			3.73333	4.409
	0.3775	0.34008			3.76667	0.492			0.18833	-0.0121			3.76667	-0.521			0.0566667	-0.0151745					0.18833	-0.03524			3.76667	4.887
	0.38083	0.33755			3.8	0.458			0.19	-0.02218			3.8	-0.547			0.0571667	-0.0318665					0.19	-0.01429			3.8	5.287
	0.38417	0.33375			3.83333	0.403			0.19167	-0.00605			3.83333	-0.539			0.0576667	-0.016692					0.19167	-0.02476			3.83333	5.478
	0.3875	0.3287			3.86667	0.374			0.19333	-0.01613			3.86667	-0.55			0.0581667	-0.0091047					0.19333	-0.04476			3.86667	5.414
	0.39083	0.32364			3.9	0.388			0.195	-0.00403			3.9	-0.57			0.0586667	-0.0121396					0.195	-0.03905			3.9	5.23
	0.39417	0.31985			3.93333	0.432			0.19667	-0.01008			3.93333	-0.573			0.0591667	-0.00151745					0.19667	-0.02571			3.93333	5.03
	0.3975	0.31479			3.96667	0.443			0.19833	-0.03024			3.96667	-0.57			0.0596667	0.0212443					0.19833	-0.03238			3.96667	4.759
	0.40083	0.311			4	0.406			0.2	-0.02419			4	-0.579			0.0601667	-0.016692					0.2	0.01143			4	4.444
	0.40417	0.38306			4.03333	0.354			0.20167	-0.01008			4.03333	-0.584			0.0606667	-0.0349014					0.20167	-0.02952			4.03333	4.08
	0.4075	0.933			4.06667	0.304			0.20333	0			4.06667	-0.604			0.0611667	0.0227618					0.20333	-0.00857			4.06667	3.75
	0.41083	0.69027			4.1	0.267			0.205	-0.00605			4.1	-0.613			0.0616667	0.0106222					0.205	0			4.1	3.381
	0.41417	0.46397			4.13333	0.214			0.20667	-0.00605			4.13333	-0.627			0.0621667	-0.016692					0.20667	-0.02			4.13333	3.059
	0.4175	0.41719			4.16667	0.178			0.20833	-0.00605			4.16667	-0.659			0.0626667	-0.0136571					0.20833	-0.06571			4.16667	2.736
	0.42083	0.39317			4.2	0.19			0.21	-0.00403			4.2	-0.685			0.0631667	-0.0121396					0.21	-0.04667			4.2	2.362
	0.42417	0.38559			4.23333	0.252			0.21167	-0.0121			4.23333	-0.696			0.0636667	-0.0227618					0.21167	-0.01048			4.23333	2.036
	0.4275	0.38053			4.26667	0.244			0.21333	-0.01815			4.26667	-0.711			0.0641667	-0.016692					0.21333	-0.02286			4.26667	1.748
	0.43083	0.37927			4.3	0.206			0.215	-0.01008			4.3	-0.727			0.0646667	-0.00455235					0.215	-0.04381			4.3	1.505
	0.43417	0.38812			4.33333	0.127			0.21667	-0.0121			4.33333	-0.736			0.0651667	-0.0030349					0.21667	0			4.33333	1.301
	0.4375	0.39697			4.36667	0.076			0.21833	-0.00605			4.36667	-0.739			0.0656667	-0.0030349					0.21833	-0.02952			4.36667	1.149
	0.44083	0.38938			4.4	0.039			0.22	0.01613			4.4	-0.748			0.0661667	-0.0227618					0.22	-0.02286			4.4	0.975
	0.44417	0.39317			4.43333	0.005			0.22167	-0.0121			4.43333	-0.756			0.0666667	-0.0182094					0.22167	-0.02762			4.43333	0.835
	0.4475	0.39444			4.46667	0.002			0.22333	-0.03024			4.46667	-0.762			0.0671667	-0.00758725					0.22333	-0.03905			4.46667	0.723
	0.45083	0.3641			4.5	-0.032			0.225	-0.00403			4.5	-0.754			0.0676667	-0.0273141					0.225	-0.02952			4.5	0.641
	0.45417	0.38306			4.53333	-0.034			0.22667	0			4.53333	-0.732			0.0681667	-0.0364188					0.22667	-0.01048			4.53333	0.587
	0.4575	0.3818			4.56667	-0.015			0.22833	-0.01008			4.56667	-0.688			0.0686667	-0.0091047					0.22833	-0.00857			4.56667	0.508
	0.46083	0.39191			4.6	0.032			0.23	-0.01815			4.6	-0.695			0.0691667	-0.0106222					0.23	-0.01905			4.6	0.414
	0.46417	0.38053			4.63333	0.058			0.23167	-0.00403			4.63333	-0.721			0.0696667	-0.0136571					0.23167	-0.01143			4.63333	0.338
	0.4675	0.37421			4.66667	0.025			0.23333	-0.02823			4.66667	-0.72			0.0701667	-0.0333839					0.23333	-0.0419			4.66667	0.282
	0.47083	0.37295			4.7	-0.006			0.235	0			4.7	-0.722			0.0706667	-0.0440061					0.235	-0.02476			4.7	0.217
	0.47417	0.36789			4.73333	-0.041			0.23667	0			4.73333	-0.723			0.0711667	-0.0364188					0.23667	-0.0019			4.73333	0.178
	0.4775	0.36536			4.76667	-0.071			0.23833	-0.02823			4.76667	-0.745			0.0716667	-0.0379363					0.23833	-0.0219			4.76667	0.131
	0.48083	0.37421			4.8	-0.091			0.24	-0.00403			4.8	-0.743			0.0721667	-0.0409712					0.24	-0.01714			4.8	0.114
	0.48417	0.36283			4.83333	-0.116			0.24167	-0.00605			4.83333	-0.75			0.0726667	-0.0136571					0.24167	-0.0219			4.83333	0.101
	0.4875	0.36662			4.86667	-0.109			0.24333	0.00605			4.86667	-0.766			0.0731667	0					0.24333	-0.04381			4.86667	0.043
	0.49083	0.34766			4.9	-0.046			0.245	0.01008			4.9	-0.753			0.0736667	-0.0349014					0.245	-0.01619			4.9	-0.012
	0.49417	0.35904			4.93333	0.055			0.24667	-0.01613			4.93333	-0.752			0.0741667	-0.0364188					0.24667	-0.03333			4.93333	-0.049
	0.4975	0.36157			4.96667	0.087			0.24833	-0.0121			4.96667	-0.755			0.0746667	-0.0394537					0.24833	-0.03905			4.96667	-0.088
	0.50083	0.35651			5	0.085			0.25	-0.02419			5	-0.757			0.0751667	-0.0485584					0.25	-0.00762			5	-0.123
	0.50417	0.39697			5.03333	0.03			0.25167	-0.00403			5.03333	-0.74			0.0756667	-0.0531108					0.25167	-0.00762			5.03333	-0.181
	0.5075	0.33628			5.06667	-0.026			0.25333	0			5.06667	-0.722			0.0761667	-0.0485584					0.25333	-0.01429			5.06667	-0.195
	0.51083	0.36662			5.1	0.011			0.255	-0.0121			5.1	-0.745			0.0766667	-0.0455235					0.255	-0.02762			5.1	-0.231
	0.51417	0.35904			5.13333	0.05			0.25667	0.01008			5.13333	-0.756			0.0771667	-0.0394537					0.25667	-0.04095			5.13333	-0.235
	0.5175	0.34387			5.16667	0.061			0.25833	0.00403			5.16667	-0.772			0.0776667	-0.0288316					0.25833	-0.04381			5.16667	-0.246
	0.52083	0.3641			5.2	0.045			0.26	-0.00605			5.2	-0.777			0.0781667	-0.0227618					0.26	-0.02			5.2	-0.24
	0.52417	0.35272			5.23333	-0.004			0.26167	0.0121			5.23333	-0.778			0.0786667	-0.0576631					0.26167	-0.0219			5.23333	-0.224
	0.5275	0.3641			5.26667	-0.034			0.26333	-0.00605			5.26667	-0.776			0.0791667	-0.047041					0.26333	-0.0419			5.26667	-0.248
	0.53083	0.3641			5.3	-0.071			0.265	-0.00605			5.3	-0.783			0.0796667	-0.0227618					0.265	-0.00857			5.3	-0.26
	0.53417	0.35398			5.33333	-0.119			0.26667	-0.01613			5.33333	-0.784			0.0801667	-0.00151745					0.26667	-0.03238			5.33333	-0.261
	0.5375	0.3641			5.36667	-0.143			0.26833	-0.00605			5.36667	-0.792			0.0806667	0.0091047					0.26833	-0.01905			5.36667	-0.275
	0.54083	0.35904			5.4	-0.173			0.27	-0.0121			5.4	-0.788			0.0811667	-0.0318665					0.27	-0.03524			5.4	-0.263
	0.54417	0.36283			5.43333	-0.205			0.27167	-0.01008			5.43333	-0.796			0.0816667	-0.0242792					0.27167	-0.0219			5.43333	-0.243
	0.5475	0.3603			5.46667	-0.223			0.27333	-0.01008			5.46667	-0.788			0.0821667	-0.00758725					0.27333	-0.03238			5.46667	-0.246
	0.55083	0.35777			5.5	-0.24			0.275	-0.01613			5.5	-0.797			0.0826667	-0.0227618					0.275	-0.03238			5.5	-0.256
	0.55417	0.36283			5.53333	-0.275			0.27667	-0.0121			5.53333	-0.787			0.0831667	-0.030349					0.27667	-0.05238			5.53333	-0.278
	0.5575	0.3641			5.56667	-0.268			0.27833	-0.01008			5.56667	-0.787			0.0836667	-0.0257967					0.27833	-0.01429			5.56667	-0.295
	0.56083	0.3603			5.6	-0.242			0.28	0.00403			5.6	-0.789			0.0841667	-0.0257967					0.28	-0.02571			5.6	-0.331
	0.56417	0.3603			5.63333	-0.256			0.28167	-0.01613			5.63333	-0.793			0.0846667	-0.0273141					0.28167	-0.0019			5.63333	-0.365
	0.5675	0.36789			5.66667	-0.285			0.28333	0			5.66667	-0.795			0.0851667	-0.0288316					0.28333	-0.03905			5.66667	-0.365
	0.57083	0.3641			5.7	-0.324			0.285	-0.02218			5.7	-0.788			0.0856667	-0.030349					0.285	-0.03048			5.7	-0.378
	0.57417	0.35777			5.73333	-0.346			0.28667	-0.0121			5.73333	-0.797			0.0861667	-0.030349					0.28667	-0.00571			5.73333	-0.369
	0.5775	0.35651			5.76667	-0.384			0.28833	-0.00605			5.76667	-0.793			0.0866667	-0.0333839					0.28833	-0.02			5.76667	-0.376
	0.58083	0.3603			5.8	-0.398			0.29	-0.01008			5.8	-0.786			0.0871667	-0.0409712					0.29	-0.06381			5.8	-0.351
	0.58417	0.35145			5.83333	-0.354			0.29167	-0.00605			5.83333	-0.795			0.0876667	-0.0455235					0.29167	-0.05524			5.83333	-0.36
	0.5875	0.35651			5.86667	-0.343			0.29333	0			5.86667	-0.79			0.0881667	-0.047041					0.29333	-0.02571			5.86667	-0.361
	0.59083	0.36157			5.9	-0.337			0.295	-0.01008			5.9	-0.804			0.0886667	-0.0698027					0.295	-0.02			5.9	-0.355
	0.59417	0.37421			5.93333	-0.336			0.29667	-0.01613			5.93333	-0.803			0.0891667	-0.0561457					0.29667	-0.04476			5.93333	-0.35
	0.5975	0.36915			5.96667	-0.373			0.29833	-0.00605			5.96667	-0.803			0.0896667	-0.030349					0.29833	-0.03333			5.96667	-0.34
	0.60083	0.36283			6	-0.389			0.3	0			6	-0.803			0.0901667	-0.00455235					0.3	-0.02476			6	-0.304
	0.60417	0.35651			6.03333	-0.419			0.30167	-0.01613			6.03333	-0.803			0.0906667	0.0091047					0.30167	-0.03333			6.03333	-0.269
	0.6075	0.35019			6.06667	-0.446			0.30333	-0.01613			6.06667	-0.802			0.0911667	-0.030349					0.30333	-0.02			6.06667	-0.284
	0.61083	0.34387			6.1	-0.477			0.305	-0.03024			6.1	-0.787			0.0916667	-0.0212443					0.305	-0.0219			6.1	-0.289
	0.61417	0.33755			6.13333	-0.505			0.30667	-0.00403			6.13333	-0.765			0.0921667	-0.0030349					0.30667	-0.00857			6.13333	-0.286
	0.6175	0.3287			6.16667	-0.528			0.30833	-0.01008			6.16667	-0.759			0.0926667	-0.0151745					0.30833	-0.01143			6.16667	-0.294
	0.62083	0.69659			6.2	-0.546			0.31	-0.02823			6.2	-0.755			0.0931667	-0.0212443					0.31	-0.02			6.2	-0.308
	0.62417	0.87737			6.23333	-0.543			0.31167	0.01008			6.23333	-0.772			0.0936667	-0.0136571					0.31167	-0.01143			6.23333	-0.313
	0.6275	0.52718			6.26667	-0.55			0.31333	-0.00605			6.26667	-0.772			0.0941667	-0.0151745					0.31333	-0.02			6.26667	-0.339
	0.63083	0.44501			6.3	-0.555			0.315	-0.02419			6.3	-0.775			0.0946667	-0.016692					0.315	-0.00857			6.3	-0.344
	0.63417	0.40961			6.33333	-0.561			0.31667	-0.01815			6.33333	-0.772			0.0951667	-0.0182094					0.31667	-0.0219			6.33333	-0.335
	0.6375	0.40076			6.36667	-0.585			0.31833	-0.01613			6.36667	-0.789			0.0956667	-0.0182094					0.31833	-0.02571			6.36667	-0.347
	0.64083	0.38938			6.4	-0.597			0.32	-0.00605			6.4	-0.782			0.0961667	-0.016692					0.32	-0.02			6.4	-0.358
	0.64417	0.38812			6.43333	-0.598			0.32167	-0.00605			6.43333	-0.788			0.0966667	-0.0212443					0.32167	-0.04667			6.43333	-0.38
	0.6475	0.38938			6.46667	-0.617			0.32333	-0.00403			6.46667	-0.804			0.0971667	-0.0318665					0.32333	-0.0219			6.46667	-0.402
	0.65083	0.378			6.5	-0.614			0.325	-0.00605			6.5	-0.807			0.0976667	-0.0318665					0.325	-0.00857			6.5	-0.41
	0.65417	0.38685			6.53333	-0.578			0.32667	-0.00605			6.53333	-0.813			0.0981667	-0.0318665					0.32667	-0.02			6.53333	-0.402
	0.6575	0.3818			6.56667	-0.58			0.32833	0.01008			6.56667	-0.808			0.0986667	-0.00758725					0.32833	-0.02			6.56667	-0.413
	0.66083	0.38432			6.6	-0.592			0.33	-0.0121			6.6	-0.804			0.0991667	-0.0121396					0.33	0.00476			6.6	-0.377
	0.66417	0.38685			6.63333	-0.6			0.33167	-0.0121			6.63333	-0.811			0.0996667	-0.0227618					0.33167	-0.01714			6.63333	-0.385
	0.6675	0.37674			6.66667	-0.61			0.33333	-0.00605			6.66667	-0.808			0.100167	-0.0030349					0.33333	-0.06381			6.66667	-0.396
	0.67083	0.37421			6.7	-0.625			0.335	-0.00605			6.7	-0.809			0.100667	0.00758725					0.335	-0.05238			6.7	-0.399
	0.67417	0.38306			6.73333	-0.627			0.33667	-0.01008			6.73333	-0.801			0.101167	0.0091047					0.33667	-0.02476			6.73333	-0.412
	0.6775	0.38053			6.76667	-0.634			0.33833	-0.00403			6.76667	-0.806			0.101667	0.0030349					0.33833	-0.00571			6.76667	-0.411
	0.68083	0.37042			6.8	-0.633			0.34	0			6.8	-0.802			0.102167	-0.0121396					0.34	-0.01619			6.8	-0.421
	0.68417	0.37674			6.83333	-0.645			0.34167	0.34677			6.83333	-0.793			0.102667	-0.0242792					0.34167	0.00286			6.83333	-0.433
	0.6875	0.3641			6.86667	-0.639			0.34333	0.34677			6.86667	-0.804			0.103167	-0.030349					0.34333	0.4781			6.86667	-0.435
	0.69083	0.37295			6.9	-0.628			0.345	0.34476			6.9	-0.809			0.103667	-0.0227618					0.345	0.4581			6.9	-0.46
	0.69417	0.3641			6.93333	-0.64			0.34667	0.33871			6.93333	-0.813			0.104167	-0.0212443					0.34667	0.47714			6.93333	-0.458
	0.6975	0.3641			6.96667	-0.644			0.34833	0.34476			6.96667	-0.814			0.104667	-0.016692					0.34833	0.47143			6.96667	-0.475
	0.70083	0.36915			7	-0.622			0.35	0.36895			7	-0.802			0.105167	-0.0151745					0.35	0.47714			7	-0.486
	0.70417	0.36789			7.03333	-0.627			0.35167	0.35484			7.03333	-0.79			0.105667	-0.0136571					0.35167	0.47429			7.03333	-0.488
	0.7075	0.36789			7.06667	-0.613			0.35333	0.36895			7.06667	-0.796			0.106167	0.00758725					0.35333	0.48381			7.06667	-0.491
	0.71083	0.36283			7.1	-0.611			0.355	0.35685			7.1	-0.805			0.106667	0.00151745					0.355	0.47143			7.1	-0.506
	0.71417	0.35904			7.13333	-0.612			0.35667	0.34677			7.13333	-0.793			0.107167	-0.0121396					0.35667	0.4781			7.13333	-0.487
	0.7175	0.35904			7.16667	-0.629			0.35833	0.34677			7.16667	-0.807			0.107667	0.0060698					0.35833	0.4619			7.16667	-0.489
	0.72083	0.3641			7.2	-0.643			0.36	0.34476			7.2	-0.754			0.108167	0.0136571					0.36	0.44952			7.2	-0.488
	0.72417	0.37295			7.23333	-0.649			0.36167	0.36089			7.23333	-0.746			0.108667	-0.0212443					0.36167	0.49143			7.23333	-0.481
	0.7275	0.37168			7.26667	-0.652			0.36333	0.36089			7.26667	-0.751			0.109167	-0.0242792					0.36333	0.46952			7.26667	-0.479
	0.73083	0.35651			7.3	-0.67			0.365	0.35484			7.3	-0.753			0.109667	-0.030349					0.365	0.47429			7.3	-0.47
	0.73417	0.37042			7.33333	-0.664			0.36667	0.34476			7.33333	-0.763			0.110167	-0.030349					0.36667	0.4781			7.33333	-0.473
	0.7375	0.35904			7.36667	-0.675			0.36833	0.34476			7.36667	-0.736			0.110667	-0.030349					0.36833	0.45333			7.36667	-0.462
	0.74083	0.3641			7.4	-0.693			0.37	0.34476			7.4	-0.717			0.111167	-0.0091047					0.37	0.45333			7.4	-0.448
	0.74417	0.36915			7.43333	-0.693			0.37167	0.34073			7.43333	-0.736			0.111667	-0.0121396					0.37167	0.45333			7.43333	-0.456
	0.7475	0.36157			7.46667	-0.692			0.37333	0.33468			7.46667	-0.732			0.112167	-0.0182094					0.37333	0.45333			7.46667	-0.449
	0.75083	0.3603			7.5	-0.69			0.375	0.33266			7.5	-0.712			0.112667	-0.016692					0.375	0.45333			7.5	-0.431
	0.75417	0.3641			7.53333	-0.704			0.37667	0.32863			7.53333	-0.722			0.113167	-0.016692					0.37667	0.45333			7.53333	-0.426
	0.7575	0.36915			7.56667	-0.707			0.37833	0.32258			7.56667	-0.731			0.113667	-0.0030349					0.37833	0.45238			7.56667	-0.427
	0.76083	0.3603			7.6	-0.703			0.38	0.32056			7.6	-0.744			0.114167	0					0.38	0.45238			7.6	-0.415
	0.76417	0.35525			7.63333	-0.707			0.38167	0.31653			7.63333	-0.764			0.114667	0.00455235					0.38167	0.45238			7.63333	-0.407
	0.7675	0.36789			7.66667	-0.716			0.38333	0.31048			7.66667	-0.756			0.115167	-0.00455235					0.38333	0.45238			7.66667	-0.42
	0.77083	0.36283			7.7	-0.709			0.385	0.30847			7.7	-0.764			0.115667	-0.0091047					0.385	0.45238			7.7	-0.397
	0.77417	0.36157			7.73333	-0.718			0.38667	0.30444			7.73333	-0.761			0.116167	-0.0257967					0.38667	0.45048			7.73333	-0.415
	0.7775	0.36915			7.76667	-0.716			0.38833	0.29839			7.76667	-0.759			0.116667	-0.0182094					0.38833	0.45048			7.76667	-0.415
	0.78083	0.36789			7.8	-0.725			0.39	0.29637			7.8	-0.745			0.117167	-0.0030349					0.39	0.45048			7.8	-0.422
	0.78417	0.3641			7.83333	-0.722			0.39167	0.29637			7.83333	-0.757			0.117667	-0.0091047					0.39167	0.45048			7.83333	-0.409
	0.7875	0.35651			7.86667	-0.71			0.39333	0.29839			7.86667	-0.744			0.118167	-0.0121396					0.39333	0.45048			7.86667	-0.407
	0.79083	0.35651			7.9	-0.712			0.395	0.4375			7.9	-0.746			0.118667	-0.016692					0.395	0.45619			7.9	-0.401
	0.79417	0.35651			7.93333	-0.715			0.39667	0.77823			7.93333	-0.758			0.119167	-0.0151745					0.39667	0.61619			7.93333	-0.414
	0.7975	0.36536			7.96667	-0.724			0.39833	0.8125			7.96667	-0.77			0.119667	-0.0136571					0.39833	0.98857			7.96667	-0.418
	0.80083	0.35145			8	-0.727			0.4	0.70565			8	-0.771			0.120167	-0.016692					0.4	1			8	-0.405
	0.80417	0.36283			8.03333	-0.714			0.40167	0.49597			8.03333	-0.788			0.120667	-0.0182094					0.40167	0.87905			8.03333	-0.393
	0.8075	0.35777			8.06667	-0.715			0.40333	0.44556			8.06667	-0.78			0.121167	0.0030349					0.40333	0.63619			8.06667	-0.407
	0.81083	0.3603			8.1	-0.723			0.405	0.4375			8.1	-0.75			0.121667	-0.00758725					0.405	0.56952			8.1	-0.385
	0.81417	0.36283			8.13333	-0.727			0.40667	0.42137			8.13333	-0.742			0.122167	-0.0273141					0.40667	0.5581			8.13333	-0.38
	0.8175	0.35651			8.16667	-0.718			0.40833	0.40524			8.16667	-0.749			0.122667	-0.0136571					0.40833	0.52476			8.16667	-0.38
	0.82083	0.35904			8.2	-0.723			0.41	0.39315			8.2	-0.748			0.123167	-0.00758725					0.41	0.50762			8.2	-0.376
	0.82417	0.34893			8.23333	-0.727			0.41167	0.38105			8.23333	-0.766			0.123667	-0.0091047					0.41167	0.52952			8.23333	-0.373
	0.8275	0.3641			8.26667	-0.717			0.41333	0.36895			8.26667	-0.767			0.124167	-0.0091047					0.41333	0.53524			8.26667	-0.37
	0.83083	0.36536			8.3	-0.698			0.415	0.36895			8.3	-0.777			0.124667	-0.0561457					0.415	0.5219			8.3	-0.363
	0.83417	0.35525			8.33333	-0.705			0.41667	0.37298			8.33333	-0.78			0.125167	-0.0455235					0.41667	0.50857			8.33333	-0.362
	0.8375	0.35651			8.36667	-0.693			0.41833	0.39718			8.36667	-0.792			0.125667	-0.0227618					0.41833	0.51048			8.36667	-0.38
	0.84083	0.35145			8.4	-0.699			0.42	0.39718			8.4	-0.758			0.126167	-0.00758725					0.42	0.49905			8.4	-0.383
	0.84417	0.36536			8.43333	-0.699			0.42167	0.39718			8.43333	-0.739			0.126667	0					0.42167	0.50286			8.43333	-0.368
	0.8475	0.36157			8.46667	-0.696			0.42333	0.39919			8.46667	-0.742			0.127167	-0.0409712					0.42333	0.50571			8.46667	-0.367
	0.85083	0.35398			8.5	-0.697			0.425	0.40323			8.5	-0.753			0.127667	-0.0333839					0.425	0.48381			8.5	-0.376
	0.85417	0.3603			8.53333	-0.681			0.42667	0.39315			8.53333	-0.762			0.128167	-0.016692					0.42667	0.5219			8.53333	-0.361
	0.8575	0.34387			8.56667	-0.697			0.42833	0.39315			8.56667	-0.777			0.128667	-0.030349					0.42833	0.51048			8.56667	-0.369
	0.86083	0.36283			8.6	-0.722			0.43	0.3871			8.6	-0.79			0.129167	-0.0364188					0.43	0.5019			8.6	-0.364
	0.86417	0.3603			8.63333	-0.71			0.43167	0.39718			8.63333	-0.798			0.129667	-0.0182094					0.43167	0.48667			8.63333	-0.35
	0.8675	0.35651			8.66667	-0.724			0.43333	0.36089			8.66667	-0.771			0.130167	-0.0227618					0.43333	0.5019			8.66667	-0.323
	0.87083	0.35777			8.7	-0.72			0.435	0.39113			8.7	-0.762			0.130667	-0.030349					0.435	0.51143			8.7	-0.302
	0.87417	0.35019			8.73333	-0.729			0.43667	0.37903			8.73333	-0.771			0.131167	-0.0257967					0.43667	0.5			8.73333	-0.308
	0.8775	0.36157			8.76667	-0.73			0.43833	0.39315			8.76667	-0.771			0.131667	-0.0227618					0.43833	0.49524			8.76667	-0.301
	0.88083	0.35398			8.8	-0.736			0.44	0.38508			8.8	-0.774			0.132167	-0.0227618					0.44	0.49905			8.8	-0.275
	0.88417	0.35272			8.83333	-0.746			0.44167	0.39315			8.83333	-0.777			0.132667	-0.0242792					0.44167	0.49429			8.83333	-0.261
	0.8875	0.3603			8.86667	-0.741			0.44333	0.36895			8.86667	-0.774			0.133167	-0.0273141					0.44333	0.5019			8.86667	-0.25
	0.89083	0.3603			8.9	-0.745			0.445	0.39919			8.9	-0.775			0.133667	-0.0121396					0.445	0.49905			8.9	-0.233
	0.89417	0.35777			8.93333	-0.75			0.44667	0.38508			8.93333	-0.783			0.134167	-0.00455235					0.44667	0.48571			8.93333	-0.236
	0.8975	0.35272			8.96667	-0.753			0.44833	0.38508			8.96667	-0.772			0.134667	0.00758725					0.44833	0.48286			8.96667	-0.232
	0.90083	0.35272			9	-0.749			0.45	0.38105			9	-0.77			0.135167	-0.00151745					0.45	0.48095			9	-0.212
	0.90417	0.35651			9.03333	-0.744			0.45167	0.37903			9.03333	-0.772			0.135667	-0.0182094					0.45167	0.48667			9.03333	-0.204
	0.9075	0.35019			9.06667	-0.756			0.45333	0.37298			9.06667	-0.781			0.136167	-0.00758725					0.45333	0.49238			9.06667	-0.2
	0.91083	0.3603			9.1	-0.753			0.455	0.36895			9.1	-0.769			0.136667	-0.0030349					0.455	0.48952			9.1	-0.186
	0.91417	0.35019			9.13333	-0.753			0.45667	0.36694			9.13333	-0.776			0.137167	-0.0227618					0.45667	0.5			9.13333	-0.191
	0.9175	0.35904			9.16667	-0.741			0.45833	0.3629			9.16667	-0.793			0.137667	-0.0182094					0.45833	0.47429			9.16667	-0.186
	0.92083	0.35272			9.2	-0.746			0.46	0.36089			9.2	-0.793			0.138167	-0.0091047					0.46	0.50857			9.2	-0.172
	0.92417	0.35272			9.23333	-0.749			0.46167	0.35685			9.23333	-0.797			0.138667	-0.030349					0.46167	0.48571			9.23333	-0.171
	0.9275	0.35272			9.26667	-0.744			0.46333	0.35484			9.26667	-0.798			0.139167	-0.0409712					0.46333	0.48095			9.26667	-0.153
	0.93083	0.35904			9.3	-0.759			0.465	0.34677			9.3	-0.8			0.139667	-0.00758725					0.465	0.4619			9.3	-0.159
	0.93417	0.35651			9.33333	-0.738			0.46667	0.34476			9.33333	-0.798			0.140167	-0.016692					0.46667	0.49714			9.33333	-0.151
	0.9375	0.35904			9.36667	-0.751			0.46833	0.34073			9.36667	-0.818			0.140667	-0.0349014					0.46833	0.51333			9.36667	-0.147
	0.94083	0.35904			9.4	-0.739			0.47	0.34073			9.4	-0.814			0.141167	-0.0349014					0.47	0.48			9.4	-0.149
	0.94417	0.35651			9.43333	-0.752			0.47167	0.32863			9.43333	-0.8			0.141667	-0.0349014					0.47167	0.5019			9.43333	-0.164
	0.9475	0.35651			9.46667	-0.746			0.47333	0.45766			9.46667	-0.781			0.142167	-0.0227618					0.47333	0.48095			9.46667	-0.167
	0.95083	0.35525			9.5	-0.738			0.475	0.78831			9.5	-0.778			0.142667	-0.0106222					0.475	0.48			9.5	-0.162
	0.95417	0.35904			9.53333	-0.743			0.47667	0.83065			9.53333	-0.795			0.143167	0.016692					0.47667	0.48571			9.53333	-0.166
	0.9575	0.35651			9.56667	-0.742			0.47833	0.69556			9.56667	-0.803			0.143667	0.0121396					0.47833	0.48667			9.56667	-0.169
	0.96083	0.35272			9.6	-0.748			0.48	0.50403			9.6	-0.805			0.144167	0.0091047					0.48	0.49143			9.6	-0.164
	0.96417	0.35525			9.63333	-0.749			0.48167	0.45161			9.63333	-0.803			0.144667	0.0394537					0.48167	0.49143			9.63333	-0.182
	0.9675	0.35398			9.66667	-0.748			0.48333	0.43347			9.66667	-0.797			0.145167	0.0121396					0.48333	0.49238			9.66667	-0.189
	0.97083	0.3603			9.7	-0.744			0.485	0.40927			9.7	-0.787			0.145667	-0.0409712					0.485	0.48095			9.7	-0.192
	0.97417	0.35651			9.73333	-0.733			0.48667	0.38105			9.73333	-0.788			0.146167	-0.0242792					0.48667	0.49714			9.73333	-0.19
	0.9775	0.35777			9.76667	-0.722			0.48833	0.39315			9.76667	-0.796			0.146667	-0.016692					0.48833	0.4781			9.76667	-0.187
	0.98083	0.35651			9.8	-0.73			0.49	0.38508			9.8	-0.802			0.147167	-0.0227618					0.49	0.49429			9.8	-0.178
	0.98417	0.3603			9.83333	-0.729			0.49167	0.375			9.83333	-0.812			0.147667	-0.0409712					0.49167	0.51429			9.83333	-0.163
	0.9875	0.35272			9.86667	-0.73			0.49333	0.375			9.86667	-0.8			0.148167	-0.0758725					0.49333	0.51048			9.86667	-0.165
	0.99083	0.35145			9.9	-0.734			0.495	0.35081			9.9	-0.811			0.148667	-0.0515933					0.495	0.4781			9.9	-0.157
	0.99417	0.35525			9.93333	-0.739			0.49667	0.4254			9.93333	-0.807			0.149167	-0.0394537					0.49667	0.46952			9.93333	-0.149
	0.9975	0.3464			9.96667	-0.738			0.49833	0.38105			9.96667	-0.806			0.149667	-0.00758725					0.49833	0.4781			9.96667	-0.137
	1.00083	0.3603			10	-0.731			0.5	0.38508			10	-0.807			0.150167	-0.016692					0.5	0.45238			10	-0.142
	1.00417	0.35398			10.0333	-0.734			0.50167	0.41532			10.0333	-0.805			0.150667	-0.0349014					0.50167	0.48286			10.0333	-0.146
	1.0075	0.35651			10.0667	-0.734			0.50333	0.39919			10.0667	-0.802			0.151167	-0.0197269					0.50333	0.45524			10.0667	-0.158
	1.01083	0.35019			10.1	-0.74			0.505	0.39113			10.1	-0.822			0.151667	-0.0121396					0.505	0.45524			10.1	-0.168
	1.01417	0.35525			10.1333	-0.73			0.50667	0.39113			10.1333	-0.806			0.152167	-0.0409712					0.50667	0.45619			10.1333	-0.191
	1.0175	0.35525			10.1667	-0.73			0.50833	0.40323			10.1667	-0.806			0.152667	-0.0379363					0.50833	0.45619			10.1667	-0.198
	1.02083	0.35651			10.2	-0.723			0.51	0.39315			10.2	-0.799			0.153167	-0.0318665					0.51	0.4581			10.2	-0.199
	1.02417	0.35145			10.2333	-0.729			0.51167	0.38105			10.2333	-0.793			0.153667	-0.0242792					0.51167	0.45905			10.2333	-0.224
	1.0275	0.35651			10.2667	-0.743			0.51333	0.3629			10.2667	-0.791			0.154167	-0.0212443					0.51333	0.46095			10.2667	-0.21
	1.03083	0.35651			10.3	-0.74			0.515	0.40927			10.3	-0.805			0.154667	-0.0121396					0.515	0.46095			10.3	-0.212
	1.03417	0.36157			10.3333	-0.74			0.51667	0.41532			10.3333	-0.807			0.155167	-0.0182094					0.51667	0.4619			10.3333	-0.22
	1.0375	0.3603			10.3667	-0.729			0.51833	0.37903			10.3667	-0.818			0.155667	-0.0318665					0.51833	0.46381			10.3667	-0.235
	1.04083	0.34766			10.4	-0.75			0.52	0.36895			10.4	-0.819			0.156167	-0.0182094					0.52	0.46476			10.4	-0.239
	1.04417	0.34893			10.4333	-0.732			0.52167	0.40323			10.4333	-0.815			0.156667	-0.0121396					0.52167	0.46476			10.4333	-0.252
	1.0475	0.35398			10.4667	-0.743			0.52333	0.3871			10.4667	-0.827			0.157167	-0.030349					0.52333	0.46667			10.4667	-0.264
	1.05083	0.36157			10.5	-0.725			0.525	0.39113			10.5	-0.812			0.157667	-0.0257967					0.525	0.46667			10.5	-0.265
	1.05417	0.378			10.5333	-0.728			0.52667	0.39919			10.5333	-0.818			0.158167	-0.0182094					0.52667	0.47429			10.5333	-0.256
	1.0575	0.3464			10.5667	-0.742			0.52833	0.38508			10.5667	-0.808			0.158667	-0.0212443					0.52833	0.62381			10.5667	-0.259
	1.06083	0.33755			10.6	-0.735			0.53	0.39718			10.6	-0.809			0.159167	-0.0227618					0.53	0.96381			10.6	-0.253
	1.06417	0.35525			10.6333	-0.731			0.53167	0.39718			10.6333	-0.811			0.159667	-0.0227618					0.53167	0.98286			10.6333	-0.258
	1.0675	0.35651			10.6667	-0.729			0.53333	0.39315			10.6667	-0.816			0.160167	-0.0242792					0.53333	0.83714			10.6667	-0.257
	1.07083	0.35651			10.7	-0.732			0.535	0.39718			10.7	-0.814			0.160667	-0.0273141					0.535	0.64095			10.7	-0.241
	1.07417	0.36662			10.7333	-0.735			0.53667	0.39718			10.7333	-0.824			0.161167	-0.030349					0.53667	0.55429			10.7333	-0.24
	1.0775	0.35272			10.7667	-0.744			0.53833	0.38508			10.7667	-0.816			0.161667	-0.0318665					0.53833	0.53905			10.7667	-0.26
	1.08083	0.36157			10.8	-0.739			0.54	0.39113			10.8	-0.803			0.162167	-0.0091047					0.54	0.53905			10.8	-0.281
	1.08417	0.34893			10.8333	-0.723			0.54167	0.40524			10.8333	-0.792			0.162667	-0.00758725					0.54167	0.5			10.8333	-0.272
	1.0875	0.35777			10.8667	-0.74			0.54333	0.40524			10.8667	-0.802			0.163167	-0.00455235					0.54333	0.52762			10.8667	-0.287
	1.09083	0.36283			10.9	-0.737			0.545	0.36895			10.9	-0.805			0.163667	-0.0106222					0.545	0.51714			10.9	-0.302
	1.09417	0.35272			10.9333	-0.738			0.54667	0.37903			10.9333	-0.811			0.164167	-0.0136571					0.54667	0.50476			10.9333	-0.322
	1.0975	0.3603			10.9667	-0.742			0.54833	0.3871			10.9667	-0.822			0.164667	-0.0409712					0.54833	0.5019			10.9667	-0.322
	1.10083	0.35904			11	-0.75			0.55	0.36694			11	-0.825			0.165167	-0.0288316					0.55	0.5219			11	-0.332
	1.10417	0.35272			11.0333	-0.729			0.55167	0.38508			11.0333	-0.802			0.165667	-0.0030349					0.55167	0.5381			11.0333	-0.343
	1.1075	0.36283			11.0667	-0.722			0.55333	0.3871			11.0667	-0.811			0.166167	-0.0151745					0.55333	0.49714			11.0667	-0.359
	1.11083	0.3426			11.1	-0.72			0.555	0.38105			11.1	-0.822			0.166667	-0.0212443					0.555	0.45333			11.1	-0.367
	1.11417	0.3464			11.1333	-0.724			0.55667	0.39315			11.1333	-0.824			0.167167	-0.016692					0.55667	0.49143			11.1333	-0.372
	1.1175	0.36283			11.1667	-0.74			0.55833	0.39315			11.1667	-0.804			0.167667	-0.0151745					0.55833	0.48571			11.1667	-0.382
	1.12083	0.36536			11.2	-0.738			0.56	0.38508			11.2	-0.814			0.168167	-0.0121396					0.56	0.50762			11.2	-0.386
	1.12417	0.37927			11.2333	-0.739			0.56167	0.38105			11.2333	-0.812			0.168667	-0.0212443					0.56167	0.52476			11.2333	-0.382
	1.1275	0.33755			11.2667	-0.732			0.56333	0.38105			11.2667	-0.819			0.169167	-0.0257967					0.56333	0.48286			11.2667	-0.385
	1.13083	0.3603			11.3	-0.727			0.565	0.3871			11.3	-0.814			0.169667	-0.0364188					0.565	0.51143			11.3	-0.384
	1.13417	0.3641			11.3333	-0.732			0.56667	0.38508			11.3333	-0.825			0.170167	-0.0455235					0.56667	0.50286			11.3333	-0.404
	1.1375	0.37295			11.3667	-0.751			0.56833	0.38105			11.3667	-0.813			0.170667	-0.060698					0.56833	0.48952			11.3667	-0.413
	1.14083	0.3603			11.4	-0.735			0.57	0.38105			11.4	-0.83			0.171167	-0.0409712					0.57	0.49524			11.4	-0.408
	1.14417	0.36157			11.4333	-0.742			0.57167	0.39113			11.4333	-0.825			0.171667	-0.0318665					0.57167	0.50286			11.4333	-0.385
	1.1475	0.35651			11.4667	-0.758			0.57333	0.37903			11.4667	-0.824			0.172167	-0.0227618					0.57333	0.51333			11.4667	-0.381
	1.15083	0.3603			11.5	-0.751			0.575	0.39113			11.5	-0.833			0.172667	-0.0197269					0.575	0.49524			11.5	-0.387
	1.15417	0.3603			11.5333	-0.744			0.57667	0.39718			11.5333	-0.829			0.173167	-0.0136571					0.57667	0.47238			11.5333	-0.382
	1.1575	0.35145			11.5667	-0.754			0.57833	0.36694			11.5667	-0.832			0.173667	0.00758725					0.57833	0.47714			11.5667	-0.384
	1.16083	0.36283			11.6	-0.754			0.58	0.38508			11.6	-0.825			0.174167	0.0182094					0.58	0.47714			11.6	-0.401
	1.16417	0.35651			11.6333	-0.761			0.58167	0.37903			11.6333	-0.809			0.174667	-0.0030349					0.58167	0.45238			11.6333	-0.404
	1.1675	0.36283			11.6667	-0.753			0.58333	0.36895			11.6667	-0.808			0.175167	-0.0136571					0.58333	0.46952			11.6667	-0.399
	1.17083	0.35525			11.7	-0.751			0.585	0.39113			11.7	-0.803			0.175667	-0.0349014					0.585	0.48952			11.7	-0.415
	1.17417	0.36283			11.7333	-0.745			0.58667	0.3871			11.7333	-0.802			0.176167	-0.0121396					0.58667	0.46476			11.7333	-0.43
	1.1775	0.36662			11.7667	-0.756			0.58833	0.36694			11.7667	-0.804			0.176667	0					0.58833	0.44667			11.7667	-0.434
	1.18083	0.34893			11.8	-0.755			0.59	0.38508			11.8	-0.825			0.177167	-0.0227618					0.59	0.4219			11.8	-0.439
	1.18417	0.3641			11.8333	-0.746			0.59167	0.36895			11.8333	-0.829			0.177667	-0.0121396					0.59167	0.42571			11.8333	-0.433
	1.1875	0.3603			11.8667	-0.759			0.59333	0.375			11.8667	-0.83			0.178167	0.0121396					0.59333	0.43048			11.8667	-0.449
	1.19083	0.36283			11.9	-0.747			0.595	0.42137			11.9	-0.827			0.178667	-0.0136571					0.595	0.40095			11.9	-0.441
	1.19417	0.36789			11.9333	-0.747			0.59667	0.39718			11.9333	-0.83			0.179167	-0.0257967					0.59667	0.44476			11.9333	-0.453
	1.1975	0.35525			11.9667	-0.761			0.59833	0.39113			11.9667	-0.837			0.179667	0.0091047					0.59833	0.42286			11.9667	-0.437
	1.20083	0.3603			12	-0.747			0.6	0.38508			12	-0.823			0.180167	0.0060698					0.6	0.42857			12	-0.438
	1.20417	0.36157			12.0333	-0.756			0.60167	0.39113			12.0333	-0.825			0.180667	-0.0030349					0.60167	0.45048			12.0333	-0.434
	1.2075	0.36157			12.0667	-0.754			0.60333	0.375			12.0667	-0.833			0.181167	-0.0227618					0.60333	0.44952			12.0667	-0.442
	1.21083	0.35777			12.1	-0.754			0.605	0.3871			12.1	-0.832			0.181667	-0.0318665					0.605	0.41143			12.1	-0.433
	1.21417	0.35525			12.1333	-0.748			0.60667	0.375			12.1333	-0.842			0.182167	-0.0091047					0.60667	0.42857			12.1333	-0.421
	1.2175	0.35904			12.1667	-0.747			0.60833	0.37298			12.1667	-0.832			0.182667	-0.0030349					0.60833	0.44762			12.1667	-0.427
	1.22083	0.35525			12.2	-0.738			0.61	0.39919			12.2	-0.831			0.183167	0.0121396					0.61	0.45333			12.2	-0.434
	1.22417	0.3641			12.2333	-0.742			0.61167	0.38508			12.2333	-0.827			0.183667	0.0060698					0.61167	0.43048			12.2333	-0.424
	1.2275	0.3641			12.2667	-0.743			0.61333	0.3871			12.2667	-0.837			0.184167	0.0030349					0.61333	0.42762			12.2667	-0.447
	1.23083	0.3603			12.3	-0.742			0.615	0.38105			12.3	-0.825			0.184667	-0.0227618					0.615	0.44381			12.3	-0.448
	1.23417	0.3641			12.3333	-0.757			0.61667	0.39315			12.3333	-0.827			0.185167	-0.0349014					0.61667	0.4419			12.3333	-0.445
	1.2375	0.35904			12.3667	-0.743			0.61833	0.37903			12.3667	-0.824			0.185667	-0.0576631					0.61833	0.44			12.3667	-0.448
	1.24083	0.35651			12.4	-0.742			0.62	0.39315			12.4	-0.831			0.186167	-0.0318665					0.62	0.4219			12.4	-0.465
	1.24417	0.35904			12.4333	-0.757			0.62167	0.38105			12.4333	-0.827			0.186667	-0.0182094					0.62167	0.42			12.4333	-0.467
	1.2475	0.35777			12.4667	-0.756			0.62333	0.37903			12.4667	-0.839			0.187167	-0.0227618					0.62333	0.41619			12.4667	-0.476
	1.25083	0.35651			12.5	-0.761			0.625	0.37903			12.5	-0.841			0.187667	-0.016692					0.625	0.40952			12.5	-0.472
	1.25417	0.3603			12.5333	-0.745			0.62667	0.37903			12.5333	-0.836			0.188167	-0.00455235					0.62667	0.40952			12.5333	-0.488
	1.2575	0.3603			12.5667	-0.755			0.62833	0.375			12.5667	-0.823			0.188667	0.0060698					0.62833	0.45905			12.5667	-0.49
	1.26083	0.35651			12.6	-0.753			0.63	0.375			12.6	-0.829			0.189167	0.0121396					0.63	0.42571			12.6	-0.497
	1.26417	0.35777			12.6333	-0.753			0.63167	0.39315			12.6333	-0.831			0.189667	0.0121396					0.63167	0.41714			12.6333	-0.502
	1.2675	0.36915			12.6667	-0.752			0.63333	0.38105			12.6667	-0.835			0.190167	0.016692					0.63333	0.41619			12.6667	-0.512
	1.27083	0.36789			12.7	-0.757			0.635	0.37298			12.7	-0.835			0.190667	0.0273141					0.635	0.43905			12.7	-0.495
	1.27417	0.36915			12.7333	-0.749			0.63667	0.36694			12.7333	-0.836			0.191167	0.0060698					0.63667	0.40286			12.7333	-0.519
	1.2775	0.35904			12.7667	-0.761			0.63833	0.36694			12.7667	-0.827			0.191667	-0.00455235					0.63833	0.41143			12.7667	-0.521
	1.28083	0.3603			12.8	-0.751			0.64	0.38105			12.8	-0.833			0.192167	-0.0212443					0.64	0.43143			12.8	-0.537
	1.28417	0.36283			12.8333	-0.754			0.64167	0.37298			12.8333	-0.837			0.192667	-0.0030349					0.64167	0.42			12.8333	-0.535
	1.2875	0.36283			12.8667	-0.75			0.64333	0.38508			12.8667	-0.835			0.193167	0.0349014					0.64333	0.40857			12.8667	-0.524
	1.29083	0.36157			12.9	-0.747			0.645	0.3629			12.9	-0.83			0.193667	0.016692					0.645	0.40667			12.9	-0.549
	1.29417	0.35651			12.9333	-0.748			0.64667	0.3629			12.9333	-0.826			0.194167	0.00758725					0.64667	0.42476			12.9333	-0.55
	1.2975	0.3641			12.9667	-0.759			0.64833	0.36694			12.9667	-0.828			0.194667	-0.0030349					0.64833	0.41619			12.9667	-0.548
	1.30083	0.36662			13	-0.758			0.65	0.37903			13	-0.829			0.195167	-0.0060698					0.65	0.42857			13	-0.545
	1.30417	0.35145			13.0333	-0.751			0.65167	0.36895			13.0333	-0.826			0.195667	-0.0136571					0.65167	0.40095			13.0333	-0.552
	1.3075	0.35651			13.0667	-0.767			0.65333	0.36895			13.0667	-0.827			0.196167	-0.030349					0.65333	0.40381			13.0667	-0.557
	1.31083	0.36536			13.1	-0.766			0.655	0.39113			13.1	-0.843			0.196667	-0.0394537					0.655	0.42476			13.1	-0.561
	1.31417	0.36536			13.1333	-0.763			0.65667	0.36694			13.1333	-0.829			0.197167	-0.016692					0.65667	0.4219			13.1333	-0.566
	1.3175	0.36283			13.1667	-0.756			0.65833	0.36694			13.1667	-0.845			0.197667	-0.0106222					0.65833	0.42762			13.1667	-0.558
	1.32083	0.3641			13.2	-0.75			0.66	0.375			13.2	-0.837			0.198167	0					0.66	0.40952			13.2	-0.559
	1.32417	0.37295			13.2333	-0.754			0.66167	0.37298			13.2333	-0.836			0.198667	0.0106222					0.66167	0.42476			13.2333	-0.569
	1.3275	0.37295			13.2667	-0.746			0.66333	0.375			13.2667	-0.822			0.199167	0.016692					0.66333	0.39524			13.2667	-0.578
	1.33083	0.36915			13.3	-0.753			0.665	0.38105			13.3	-0.829			0.199667	-0.0227618					0.665	0.43905			13.3	-0.569
	1.33417	0.37295			13.3333	-0.745			0.66667	0.36694			13.3333	-0.829			0.200167	-0.0212443					0.66667	0.44			13.3333	-0.573
	1.3375	0.36283			13.3667	-0.748			0.66833	0.37903			13.3667	-0.83			0.200667	-0.016692					0.66833	0.42286			13.3667	-0.577
	1.34083	0.36789			13.4	-0.749			0.67	0.38508			13.4	-0.841			0.201167	-0.00151745					0.67	0.44952			13.4	-0.585
	1.34417	0.3641			13.4333	-0.76			0.67167	0.3629			13.4333	-0.837			0.201667	0.00758725					0.67167	0.44952			13.4333	-0.57
	1.3475	0.37421			13.4667	-0.752			0.67333	0.37298			13.4667	-0.835			0.202167	-0.0121396					0.67333	0.44			13.4667	-0.59
	1.35083	0.36915			13.5	-0.747			0.675	0.3871			13.5	-0.818			0.202667	-0.0151745					0.675	0.42571			13.5	-0.589
	1.35417	0.36662			13.5333	-0.752			0.67667	0.3871			13.5333	-0.815			0.203167	-0.0227618					0.67667	0.41714			13.5333	-0.587
	1.3575	0.37295			13.5667	-0.748			0.67833	0.38105			13.5667	-0.831			0.203667	-0.0182094					0.67833	0.42476			13.5667	-0.61
	1.36083	0.37421			13.6	-0.759			0.68	0.38105			13.6	-0.838			0.204167	-0.016692					0.68	0.40095			13.6	-0.61
	1.36417	0.36536			13.6333	-0.757			0.68167	0.36895			13.6333	-0.832			0.204667	-0.0136571					0.68167	0.40857			13.6333	-0.597
	1.3675	0.37674			13.6667	-0.757			0.68333	0.38105			13.6667	-0.834			0.205167	-0.0136571					0.68333	0.42286			13.6667	-0.606
	1.37083	0.37295			13.7	-0.762			0.685	0.36694			13.7	-0.831			0.205667	-0.0121396					0.685	0.44476			13.7	-0.599
	1.37417	0.37421			13.7333	-0.751			0.68667	0.37298			13.7333	-0.842			0.206167	-0.0121396					0.68667	0.43714			13.7333	-0.609
	1.3775	0.37042			13.7667	-0.739			0.68833	0.39718			13.7667	-0.836			0.206667	-0.0121396					0.68833	0.42762			13.7667	-0.62
	1.38083	0.36283			13.8	-0.755			0.69	0.38105			13.8	-0.831			0.207167	0.0136571					0.69	0.43429			13.8	-0.612
	1.38417	0.37295			13.8333	-0.757			0.69167	0.36895			13.8333	-0.824			0.207667	0.00455235					0.69167	0.45048			13.8333	-0.616
	1.3875	0.37547			13.8667	-0.757			0.69333	0.38508			13.8667	-0.841			0.208167	-0.016692					0.69333	0.46381			13.8667	-0.62
	1.39083	0.37295			13.9	-0.748			0.695	0.375			13.9	-0.839			0.208667	0.00758725					0.695	0.44667			13.9	-0.621
	1.39417	0.38053			13.9333	-0.761			0.69667	0.36895			13.9333	-0.834			0.209167	0.0182094					0.69667	0.44			13.9333	-0.625
	1.3975	0.38053			13.9667	-0.751			0.69833	0.375			13.9667	-0.839			0.209667	-0.0212443					0.69833	0.47143			13.9667	-0.609
	1.40083	0.36915			14	-0.76			0.7	0.36895			14	-0.845			0.210167	-0.0257967					0.7	0.43333			14	-0.606
	1.40417	0.37674			14.0333	-0.758			0.70167	0.37298			14.0333	-0.845			0.210667	-0.0349014					0.70167	0.40667			14.0333	-0.613
	1.4075	0.37168			14.0667	-0.76			0.70333	0.36089			14.0667	-0.841			0.211167	-0.0182094					0.70333	0.4419			14.0667	-0.603
	1.41083	0.38053			14.1	-0.748			0.705	0.36694			14.1	-0.835			0.211667	-0.0091047					0.705	0.40952			14.1	-0.607
	1.41417	0.37042			14.1333	-0.768			0.70667	0.3871			14.1333	-0.84			0.212167	-0.0182094					0.70667	0.4581			14.1333	-0.611
	1.4175	0.38938			14.1667	-0.764			0.70833	0.375			14.1667	-0.825			0.212667	-0.0151745					0.70833	0.43429			14.1667	-0.614
	1.42083	0.38559			14.2	-0.769			0.71	0.3629			14.2	-0.842			0.213167	-0.00758725					0.71	0.44476			14.2	-0.602
	1.42417	0.38559			14.2333	-0.752			0.71167	0.375			14.2333	-0.835			0.213667	-0.0257967					0.71167	0.42762			14.2333	-0.61
	1.4275	0.37295			14.2667	-0.759			0.71333	0.37298			14.2667	-0.845			0.214167	-0.0349014					0.71333	0.43714			14.2667	-0.603
	1.43083	0.37547			14.3	-0.764			0.715	0.37298			14.3	-0.846			0.214667	-0.0121396					0.715	0.45048			14.3	-0.612
	1.43417	0.38053			14.3333	-0.753			0.71667	0.37298			14.3333	-0.83			0.215167	-0.0136571					0.71667	0.45333			14.3333	-0.596
	1.4375	0.37674			14.3667	-0.755			0.71833	0.36694			14.3667	-0.832			0.215667	-0.016692					0.71833	0.47714			14.3667	-0.603
	1.44083	0.37295			14.4	-0.753			0.72	0.375			14.4	-0.844			0.216167	-0.0318665					0.72	0.48095			14.4	-0.602
	1.44417	0.38938			14.4333	-0.763			0.72167	0.39113			14.4333	-0.833			0.216667	-0.0394537					0.72167	0.43429			14.4333	-0.597
	1.4475	0.37547			14.4667	-0.762			0.72333	0.38508			14.4667	-0.843			0.217167	-0.0515933					0.72333	0.45524			14.4667	-0.615
	1.45083	0.38432			14.5	-0.762			0.725	0.375			14.5	-0.835			0.217667	-0.0409712					0.725	0.48095			14.5	-0.606
	1.45417	0.38559			14.5333	-0.756			0.72667	0.36694			14.5333	-0.842			0.218167	-0.0227618					0.72667	0.47143			14.5333	-0.611
	1.4575	0.38053			14.5667	-0.752			0.72833	0.35685			14.5667	-0.843			0.218667	-0.0227618					0.72833	0.4581			14.5667	-0.598
	1.46083	0.37927			14.6	-0.777			0.73	0.36895			14.6	-0.844			0.219167	-0.0227618					0.73	0.47714			14.6	-0.602
	1.46417	0.38812			14.6333	-0.759			0.73167	0.375			14.6333	-0.833			0.219667	-0.0364188					0.73167	0.4619			14.6333	-0.608
	1.4675	0.38306			14.6667	-0.766			0.73333	0.36895			14.6667	-0.843			0.220167	-0.0333839					0.73333	0.47429			14.6667	-0.609
	1.47083	0.38053			14.7	-0.767			0.735	0.3629			14.7	-0.843			0.220667	-0.0257967					0.735	0.48857			14.7	-0.606
	1.47417	0.3957			14.7333	-0.742			0.73667	0.34073			14.7333	-0.844			0.221167	0.00151745					0.73667	0.43048			14.7333	-0.623
	1.4775	0.38559			14.7667	-0.767			0.73833	0.36694			14.7667	-0.855			0.221667	0.0136571					0.73833	0.45238			14.7667	-0.622
	1.48083	0.38559			14.8	-0.768			0.74	0.37903			14.8	-0.841			0.222167	0.0121396					0.74	0.45619			14.8	-0.629
	1.48417	0.38432			14.8333	-0.768			0.74167	0.37298			14.8333	-0.842			0.222667	-0.00151745					0.74167	0.45524			14.8333	-0.628
	1.4875	0.38432			14.8667	-0.758			0.74333	0.36895			14.8667	-0.851			0.223167	-0.0257967					0.74333	0.47143			14.8667	-0.637
	1.49083	0.38685			14.9	-0.748			0.745	0.37298			14.9	-0.856			0.223667	-0.00758725					0.745	0.46667			14.9	-0.636
	1.49417	0.38306			14.9333	-0.752			0.74667	0.35685			14.9333	-0.849			0.224167	0.0030349					0.74667	0.47238			14.9333	-0.633
	1.4975	0.38432			14.9667	-0.759			0.74833	0.36694			14.9667	-0.846			0.224667	-0.0318665					0.74833	0.46952			14.9667	-0.642
	1.50083	0.38938			15	-0.759			0.75	0.375			15	-0.851			0.225167	-0.030349					0.75	0.44476			15	-0.644
	1.50417	0.38812			15.0333	-0.764			0.75167	0.35685			15.0333	-0.847			0.225667	-0.0273141					0.75167	0.4419			15.0333	-0.646
	1.5075	0.38306			15.0667	-0.767			0.75333	0.37298			15.0667	-0.849			0.226167	0.00455235					0.75333	0.44762			15.0667	-0.644
	1.51083	0.39823			15.1	-0.764			0.755	0.36694			15.1	-0.847			0.226667	0.0212443					0.755	0.45619			15.1	-0.649
	1.51417	0.38432			15.1333	-0.775			0.75667	0.37298			15.1333	-0.859			0.227167	-0.0227618					0.75667	0.43905			15.1333	-0.654
	1.5175	0.38938			15.1667	-0.773			0.75833	0.35484			15.1667	-0.849			0.227667	-0.0364188					0.75833	0.48857			15.1667	-0.654
	1.52083	0.38938			15.2	-0.767			0.76	0.36089			15.2	-0.849			0.228167	-0.0622155					0.76	0.46667			15.2	-0.655
	1.52417	0.38812			15.2333	-0.761			0.76167	0.35685			15.2333	-0.853			0.228667	-0.0682853					0.76167	0.4619			15.2333	-0.647
	1.5275	0.40076			15.2667	-0.77			0.76333	0.38508			15.2667	-0.842			0.229167	-0.0713202					0.76333	0.51333			15.2667	-0.652
	1.53083	0.40076			15.3	-0.773			0.765	0.36089			15.3	-0.867			0.229667	-0.0440061					0.765	0.53524			15.3	-0.663
	1.53417	0.38938			15.3333	-0.767			0.76667	0.36694			15.3333	-0.841			0.230167	-0.0424886					0.76667	0.51714			15.3333	-0.661
	1.5375	0.40202			15.3667	-0.77			0.76833	0.3629			15.3667	-0.848			0.230667	-0.0409712					0.76833	0.5381			15.3667	-0.653
	1.54083	0.39444			15.4	-0.77			0.77	0.375			15.4	-0.847			0.231167	-0.0288316					0.77	0.53905			15.4	-0.673
	1.54417	0.39317			15.4333	-0.769			0.77167	0.37903			15.4333	-0.849			0.231667	-0.0227618					0.77167	0.56286			15.4333	-0.669
	1.5475	0.3957			15.4667	-0.768			0.77333	0.35484			15.4667	-0.847			0.232167	-0.0409712					0.77333	0.54381			15.4667	-0.649
	1.55083	0.39317			15.5	-0.768			0.775	0.37903			15.5	-0.859			0.232667	-0.0318665					0.775	0.54952			15.5	-0.656
	1.55417	0.38685			15.5333	-0.774			0.77667	0.375			15.5333	-0.849			0.233167	-0.0121396					0.77667	0.51905			15.5333	-0.669
	1.5575	0.40076			15.5667	-0.769			0.77833	0.39113			15.5667	-0.853			0.233667	0.0121396					0.77833	0.54762			15.5667	-0.678
	1.56083	0.40076			15.6	-0.768			0.78	0.375			15.6	-0.849			0.234167	0.0227618					0.78	0.56			15.6	-0.662
	1.56417	0.40076			15.6333	-0.772			0.78167	0.35685			15.6333	-0.846			0.234667	-0.0273141					0.78167	0.54762			15.6333	-0.672
	1.5675	0.40076			15.6667	-0.774			0.78333	0.36694			15.6667	-0.845			0.235167	-0.0091047					0.78333	0.53524			15.6667	-0.676
	1.57083	0.40582			15.7	-0.766			0.785	0.375			15.7	-0.845			0.235667	0.030349					0.785	0.56667			15.7	-0.662
	1.57417	0.40582			15.7333	-0.773			0.78667	0.38105			15.7333	-0.848			0.236167	-0.00455235					0.78667	0.50857			15.7333	-0.67
	1.5775	0.39317			15.7667	-0.764			0.78833	0.36895			15.7667	-0.858			0.236667	-0.0212443					0.78833	0.5219			15.7667	-0.664
	1.58083	0.40582			15.8	-0.763			0.79	0.375			15.8	-0.853			0.237167	-0.0576631					0.79	0.52286			15.8	-0.664
	1.58417	0.39697			15.8333	-0.764			0.79167	0.35484			15.8333	-0.856			0.237667	-0.0485584					0.79167	0.53524			15.8333	-0.672
	1.5875	0.40076			15.8667	-0.758			0.79333	0.35685			15.8667	-0.852			0.238167	-0.0273141					0.79333	0.5419			15.8667	-0.678
	1.59083	0.40076			15.9	-0.768			0.795	0.36694			15.9	-0.85			0.238667	-0.030349					0.795	0.56			15.9	-0.675
	1.59417	0.40076			15.9333	-0.772			0.79667	0.3629			15.9333	-0.853			0.239167	-0.0318665					0.79667	0.53238			15.9333	-0.667
	1.5975	0.40329			15.9667	-0.766			0.79833	0.35081			15.9667	-0.861			0.239667	-0.0515933					0.79833	0.53524			15.9667	-0.658
	1.60083	0.40455			16	-0.773			0.8	0.3629			16	-0.856			0.240167	-0.0531108					0.8	0.5381			16	-0.663
	1.60417	0.39949			16.0333	-0.771			0.80167	0.34677			16.0333	-0.847			0.240667	-0.0576631					0.80167	0.53905			16.0333	-0.665
	1.6075	0.40455			16.0667	-0.772			0.80333	0.3629			16.0667	-0.845			0.241167	-0.0440061					0.80333	0.55238			16.0667	-0.659
	1.61083	0.39697			16.1	-0.766			0.805	0.35081			16.1	-0.861			0.241667	-0.0364188					0.805	0.55048			16.1	-0.67
	1.61417	0.4134			16.1333	-0.777			0.80667	0.34677			16.1333	-0.855			0.242167	-0.0743551					0.80667	0.54667			16.1333	-0.659
	1.6175	0.40961			16.1667	-0.766			0.80833	0.37903			16.1667	-0.858			0.242667	-0.07739					0.80833	0.51905			16.1667	-0.682
	1.62083	0.40202			16.2	-0.776			0.81	0.36694			16.2	-0.858			0.243167	-0.0849772					0.81	0.56381			16.2	-0.671
	1.62417	0.4134			16.2333	-0.77			0.81167	0.36089			16.2333	-0.851			0.243667	-0.0379363					0.81167	0.49905			16.2333	-0.663
	1.6275	0.40202			16.2667	-0.754			0.81333	0.3629			16.2667	-0.842			0.244167	-0.0136571					0.81333	0.5219			16.2667	-0.662
	1.63083	0.40708			16.3	-0.769			0.815	0.37298			16.3	-0.855			0.244667	-0.0349014					0.815	0.54952			16.3	-0.666
	1.63417	0.41593			16.3333	-0.752			0.81667	0.375			16.3333	-0.852			0.245167	-0.0333839					0.81667	0.5581			16.3333	-0.667
	1.6375	0.40961			16.3667	-0.763			0.81833	0.3871			16.3667	-0.843			0.245667	-0.030349					0.81833	0.51905			16.3667	-0.677
	1.64083	0.41593			16.4	-0.767			0.82	0.36089			16.4	-0.861			0.246167	-0.00758725					0.82	0.51333			16.4	-0.668
	1.64417	0.40582			16.4333	-0.762			0.82167	0.36089			16.4333	-0.845			0.246667	0.00455235					0.82167	0.54952			16.4333	-0.676
	1.6475	0.40834			16.4667	-0.771			0.82333	0.35081			16.4667	-0.845			0.247167	0.030349					0.82333	0.53048			16.4667	-0.656
	1.65083	0.40582			16.5	-0.751			0.825	0.3629			16.5	-0.849			0.247667	0.00758725					0.825	0.49905			16.5	-0.666
	1.65417	0.40708			16.5333	-0.767			0.82667	0.3629			16.5333	-0.86			0.248167	-0.0364188					0.82667	0.55048			16.5333	-0.659
	1.6575	0.41593			16.5667	-0.773			0.82833	0.36694			16.5667	-0.85			0.248667	-0.0409712					0.82833	0.52667			16.5667	-0.667
	1.66083	0.40708			16.6	-0.78			0.83	0.36089			16.6	-0.844			0.249167	-0.0440061					0.83	0.55238			16.6	-0.675
	1.66417	0.4134			16.6333	-0.763			0.83167	0.375			16.6333	-0.858			0.249667	-0.0349014					0.83167	0.54667			16.6333	-0.685
	1.6675	0.40708			16.6667	-0.773			0.83333	0.36895			16.6667	-0.856			0.250167	-0.0273141					0.83333	0.55048			16.6667	-0.665
	1.67083	0.41719			16.7	-0.769			0.835	0.38105			16.7	-0.867			0.250667	-0.0121396					0.835	0.5381			16.7	-0.684
	1.67417	0.40961			16.7333	-0.767			0.83667	0.37298			16.7333	-0.867			0.251167	-0.0121396					0.83667	0.56571			16.7333	-0.673
	1.6775	0.40582			16.7667	-0.772			0.83833	0.37298			16.7667	-0.859			0.251667	-0.0121396					0.83833	0.4781			16.7667	-0.674
	1.68083	0.41719			16.8	-0.771			0.84	0.35484			16.8	-0.858			0.252167	-0.0121396					0.84	0.54762			16.8	-0.678
	1.68417	0.40961			16.8333	-0.773			0.84167	0.36895			16.8333	-0.86			0.252667	-0.0151745					0.84167	0.52762			16.8333	-0.682
	1.6875	0.39064			16.8667	-0.782			0.84333	0.36694			16.8667	-0.858			0.253167	-0.0212443					0.84333	0.57524			16.8667	-0.682
	1.69083	0.40708			16.9	-0.78			0.845	0.38105			16.9	-0.846			0.253667	-0.0288316					0.845	0.53619			16.9	-0.684
	1.69417	0.40834			16.9333	-0.783			0.84667	0.37298			16.9333	-0.86			0.254167	-0.0318665					0.84667	0.56095			16.9333	-0.693
	1.6975	0.39823			16.9667	-0.777			0.84833	0.36895			16.9667	-0.855			0.254667	-0.0318665					0.84833	0.51429			16.9667	-0.686
	1.70083	0.41972			17	-0.775			0.85	0.38105			17	-0.869			0.255167	-0.0333839					0.85	0.53238			17	-0.675
	1.70417	0.40961			17.0333	-0.767			0.85167	0.375			17.0333	-0.856			0.255667	-0.0349014					0.85167	0.51429			17.0333	-0.693
	1.7075	0.42099			17.0667	-0.775			0.85333	0.3629			17.0667	-0.854			0.256167	-0.0424886					0.85333	0.53524			17.0667	-0.679
	1.71083	0.42099			17.1	-0.771			0.855	0.3871			17.1	-0.853			0.256667	-0.047041					0.855	0.55238			17.1	-0.683
	1.71417	0.41719			17.1333	-0.773			0.85667	0.36694			17.1333	-0.859			0.257167	-0.0227618					0.85667	0.54476			17.1333	-0.702
	1.7175	0.40834			17.1667	-0.783			0.85833	0.37298			17.1667	-0.859			0.257667	-0.0242792					0.85833	0.5381			17.1667	-0.691
	1.72083	0.41466			17.2	-0.771			0.86	0.36895			17.2	-0.856			0.258167	-0.0273141					0.86	0.53238			17.2	-0.694
	1.72417	0.41719			17.2333	-0.778			0.86167	0.36089			17.2333	-0.86			0.258667	-0.0227618					0.86167	0.54095			17.2333	-0.685
	1.7275	0.40834			17.2667	-0.78			0.86333	0.37298			17.2667	-0.848			0.259167	-0.0212443					0.86333	0.54762			17.2667	-0.699
	1.73083	0.41593			17.3	-0.777			0.865	0.37298			17.3	-0.86			0.259667	0.00455235					0.865	0.54381			17.3	-0.701
	1.73417	0.42225			17.3333	-0.76			0.86667	0.37298			17.3333	-0.862			0.260167	0.0136571					0.86667	0.55714			17.3333	-0.693
	1.7375	0.41719			17.3667	-0.762			0.86833	0.38105			17.3667	-0.852			0.260667	0.0318665					0.86833	0.54762			17.3667	-0.7
	1.74083	0.42351			17.4	-0.77			0.87	0.37298			17.4	-0.85			0.261167	0.0091047					0.87	0.55048			17.4	-0.695
	1.74417	0.42351			17.4333	-0.763			0.87167	0.3629			17.4333	-0.866			0.261667	-0.0030349					0.87167	0.55429			17.4333	-0.711
	1.7475	0.42225			17.4667	-0.754			0.87333	0.375			17.4667	-0.862			0.262167	-0.00758725					0.87333	0.55048			17.4667	-0.698
	1.75083	0.40961			17.5	-0.777			0.875	0.38105			17.5	-0.853			0.262667	-0.0091047					0.875	0.53048			17.5	-0.699
	1.75417	0.40708			17.5333	-0.77			0.87667	0.35685			17.5333	-0.859			0.263167	0.00758725					0.87667	0.56857			17.5333	-0.711
	1.7575	0.42099			17.5667	-0.766			0.87833	0.35685			17.5667	-0.853			0.263667	-0.00455235					0.87833	0.53524			17.5667	-0.69
	1.76083	0.42099			17.6	-0.765			0.88	0.375			17.6	-0.851			0.264167	-0.0273141					0.88	0.55048			17.6	-0.701
	1.76417	0.41846			17.6333	-0.765			0.88167	0.35081			17.6333	-0.864			0.264667	-0.016692					0.88167	0.54381			17.6333	-0.688
	1.7675	0.41846			17.6667	-0.771			0.88333	0.3629			17.6667	-0.858			0.265167	-0.0121396					0.88333	0.54095			17.6667	-0.694
	1.77083	0.42604			17.7	-0.776			0.885	0.36895			17.7	-0.855			0.265667	-0.0257967					0.885	0.52667			17.7	-0.7
	1.77417	0.42099			17.7333	-0.776			0.88667	0.37298			17.7333	-0.863			0.266167	-0.0151745					0.88667	0.53619			17.7333	-0.703
	1.7775	0.41593			17.7667	-0.78			0.88833	0.3629			17.7667	-0.858			0.266667	0.00455235					0.88833	0.57429			17.7667	-0.694
	1.78083	0.42731			17.8	-0.767			0.89	0.35081			17.8	-0.859			0.267167	-0.0091047					0.89	0.53905			17.8	-0.694
	1.78417	0.41972			17.8333	-0.774			0.89167	0.3629			17.8333	-0.863			0.267667	-0.016692					0.89167	0.52762			17.8333	-0.706
	1.7875	0.42604			17.8667	-0.785			0.89333	0.38508			17.8667	-0.863			0.268167	-0.00455235					0.89333	0.53619			17.8667	-0.709
	1.79083	0.42225			17.9	-0.775			0.895	0.38508			17.9	-0.866			0.268667	-0.00455235					0.895	0.56381			17.9	-0.704
	1.79417	0.42099			17.9333	-0.775			0.89667	0.36895			17.9333	-0.861			0.269167	-0.00455235					0.89667	0.54952			17.9333	-0.702
	1.7975	0.42478			17.9667	-0.775			0.89833	0.3629			17.9667	-0.864			0.269667	0.0379363					0.89833	0.52667			17.9667	-0.699
	1.80083	0.42478			18	-0.768			0.9	0.37298			18	-0.858			0.270167	0.060698					0.9	0.52667			18	-0.707
	1.80417	0.41846			18.0333	-0.776			0.90167	0.36895			18.0333	-0.866			0.270667	-0.0273141					0.90167	0.51619			18.0333	-0.693
	1.8075	0.42099			18.0667	-0.779			0.90333	0.36895			18.0667	-0.861			0.271167	-0.0227618					0.90333	0.50286			18.0667	-0.708
	1.81083	0.42731			18.1	-0.782			0.905	0.375			18.1	-0.86			0.271667	-0.0136571					0.905	0.52			18.1	-0.704
	1.81417	0.41593			18.1333	-0.774			0.90667	0.36694			18.1333	-0.855			0.272167	-0.00455235					0.90667	0.56			18.1333	-0.698
	1.8175	0.42731			18.1667	-0.781			0.90833	0.37298			18.1667	-0.851			0.272667	0					0.90833	0.53238			18.1667	-0.706
	1.82083	0.42731			18.2	-0.773			0.91	0.36089			18.2	-0.864			0.273167	-0.016692					0.91	0.50286			18.2	-0.715
	1.82417	0.41972			18.2333	-0.792			0.91167	0.3629			18.2333	-0.862			0.273667	-0.0151745					0.91167	0.51905			18.2333	-0.707
	1.8275	0.42099			18.2667	-0.784			0.91333	0.34677			18.2667	-0.858			0.274167	-0.0136571					0.91333	0.55714			18.2667	-0.703
	1.83083	0.42604			18.3	-0.781			0.915	0.38105			18.3	-0.862			0.274667	-0.0197269					0.915	0.5419			18.3	-0.701
	1.83417	0.41846			18.3333	-0.785			0.91667	0.35685			18.3333	-0.857			0.275167	-0.0227618					0.91667	0.5219			18.3333	-0.714
	1.8375	0.42478			18.3667	-0.774			0.91833	0.34677			18.3667	-0.864			0.275667	-0.016692					0.91833	0.54476			18.3667	-0.706
	1.84083	0.42984			18.4	-0.784			0.92	0.36895			18.4	-0.869			0.276167	-0.0121396					0.92	0.55238			18.4	-0.708
	1.84417	0.43236			18.4333	-0.791			0.92167	0.34677			18.4333	-0.853			0.276667	-0.0030349					0.92167	0.56857			18.4333	-0.716
	1.8475	0.44501			18.4667	-0.772			0.92333	0.35685			18.4667	-0.854			0.277167	0.0030349					0.92333	0.52762			18.4667	-0.711
	1.85083	0.43363			18.5	-0.783			0.925	0.3629			18.5	-0.848			0.277667	0.00455235					0.925	0.54476			18.5	-0.71
	1.85417	0.42857			18.5333	-0.782			0.92667	0.37298			18.5333	-0.858			0.278167	-0.0318665					0.92667	0.53524			18.5333	-0.71
	1.8575	0.43363			18.5667	-0.792			0.92833	0.3629			18.5667	-0.86			0.278667	-0.0151745					0.92833	0.53048			18.5667	-0.709
	1.86083	0.43363			18.6	-0.788			0.93	0.36089			18.6	-0.854			0.279167	0.0212443					0.93	0.55048			18.6	-0.712
	1.86417	0.42351			18.6333	-0.784			0.93167	0.34677			18.6333	-0.866			0.279667	-0.00151745					0.93167	0.54952			18.6333	-0.697
	1.8675	0.42984			18.6667	-0.787			0.93333	0.35685			18.6667	-0.869			0.280167	-0.0121396					0.93333	0.53619			18.6667	-0.715
	1.87083	0.42478			18.7	-0.774			0.935	0.35484			18.7	-0.861			0.280667	-0.0136571					0.935	0.56095			18.7	-0.713
	1.87417	0.42099			18.7333	-0.777			0.93667	0.3629			18.7333	-0.859			0.281167	-0.0091047					0.93667	0.52762			18.7333	-0.707
	1.8775	0.42604			18.7667	-0.785			0.93833	0.3629			18.7667	-0.862			0.281667	0.0030349					0.93833	0.57238			18.7667	-0.712
	1.88083	0.42099			18.8	-0.789			0.94	0.34476			18.8	-0.872			0.282167	-0.0227618					0.94	0.55048			18.8	-0.714
	1.88417	0.42099			18.8333	-0.779			0.94167	0.36089			18.8333	-0.87			0.282667	-0.0349014					0.94167	0.55429			18.8333	-0.712
	1.8875	0.43236			18.8667	-0.773			0.94333	0.35081			18.8667	-0.861			0.283167	-0.0227618					0.94333	0.5419			18.8667	-0.714
	1.89083	0.42731			18.9	-0.784			0.945	0.32056			18.9	-0.853			0.283667	-0.0242792					0.945	0.53238			18.9	-0.714
	1.89417	0.42351			18.9333	-0.786			0.94667	0.35685			18.9333	-0.855			0.284167	-0.0257967					0.94667	0.5219			18.9333	-0.718
	1.8975	0.42731			18.9667	-0.783			0.94833	0.3629			18.9667	-0.863			0.284667	-0.030349					0.94833	0.53619			18.9667	-0.709
	1.90083	0.42984			19	-0.783			0.95	0.34677			19	-0.866			0.285167	-0.0318665					0.95	0.52952			19	-0.712
	1.90417	0.42099			19.0333	-0.796			0.95167	0.3629			19.0333	-0.864			0.285667	-0.00455235					0.95167	0.53619			19.0333	-0.711
	1.9075	0.42478			19.0667	-0.782			0.95333	0.36694			19.0667	-0.86			0.286167	-0.0106222					0.95333	0.5381			19.0667	-0.711
	1.91083	0.43236			19.1	-0.789			0.955	0.35081			19.1	-0.861			0.286667	-0.0212443					0.955	0.53524			19.1	-0.707
	1.91417	0.42857			19.1333	-0.781			0.95667	0.36089			19.1333	-0.867			0.287167	-0.0349014					0.95667	0.52			19.1333	-0.72
	1.9175	0.43869			19.1667	-0.788			0.95833	0.36089			19.1667	-0.866			0.287667	-0.0409712					0.95833	0.53905			19.1667	-0.719
	1.92083	0.4311			19.2	-0.781			0.96	0.3629			19.2	-0.857			0.288167	-0.016692					0.96	0.54476			19.2	-0.729
	1.92417	0.42604			19.2333	-0.797			0.96167	0.37298			19.2333	-0.871			0.288667	-0.0227618					0.96167	0.52762			19.2333	-0.713
	1.9275	0.43363			19.2667	-0.784			0.96333	0.35081			19.2667	-0.853			0.289167	-0.0349014					0.96333	0.52476			19.2667	-0.711
	1.93083	0.42351			19.3	-0.785			0.965	0.3629			19.3	-0.858			0.289667	-0.0273141					0.965	0.54762			19.3	-0.72
	1.93417	0.43489			19.3333	-0.792			0.96667	0.38105			19.3333	-0.862			0.290167	-0.0227618					0.96667	0.54667			19.3333	-0.704
	1.9375	0.42984			19.3667	-0.793			0.96833	0.37298			19.3667	-0.857			0.290667	-0.0804249					0.96833	0.55238			19.3667	-0.717
	1.94083	0.43363			19.4	-0.781			0.97	0.37298			19.4	-0.873			0.291167	-0.060698					0.97	0.53238			19.4	-0.716
	1.94417	0.42984			19.4333	-0.783			0.97167	0.34073			19.4333	-0.864			0.291667	-0.0212443					0.97167	0.55524			19.4333	-0.713
	1.9475	0.42984			19.4667	-0.802			0.97333	0.36895			19.4667	-0.859			0.292167	-0.0106222					0.97333	0.52762			19.4667	-0.722
	1.95083	0.42984			19.5	-0.787			0.975	0.35081			19.5	-0.867			0.292667	-0.00455235					0.975	0.52286			19.5	-0.71
	1.95417	0.42984			19.5333	-0.788			0.97667	0.3629			19.5333	-0.86			0.293167	-0.0227618					0.97667	0.53524			19.5333	-0.72
	1.9575	0.42857			19.5667	-0.783			0.97833	0.36089			19.5667	-0.875			0.293667	-0.0257967					0.97833	0.54762			19.5667	-0.722
	1.96083	0.43363			19.6	-0.797			0.98	0.35484			19.6	-0.863			0.294167	-0.030349					0.98	0.56286			19.6	-0.707
	1.96417	0.43489			19.6333	-0.789			0.98167	0.35685			19.6333	-0.861			0.294667	-0.0652504					0.98167	0.53238			19.6333	-0.715
	1.9675	0.42984			19.6667	-0.792			0.98333	0.35685			19.6667	-0.864			0.295167	-0.0834598					0.98333	0.55048			19.6667	-0.724
	1.97083	0.44627			19.7	-0.796			0.985	0.3629			19.7	-0.853			0.295667	0.00455235					0.985	0.53524			19.7	-0.723
	1.97417	0.4311			19.7333	-0.798			0.98667	0.37298			19.7333	-0.849			0.296167	0					0.98667	0.56857			19.7333	-0.719
	1.9775	0.42225			19.7667	-0.787			0.98833	0.35081			19.7667	-0.868			0.296667	-0.0091047					0.98833	0.54476			19.7667	-0.708
	1.98083	0.42984			19.8	-0.8			0.99	0.36089			19.8	-0.86			0.297167	-0.0212443					0.99	0.52952			19.8	-0.724
	1.98417	0.42731			19.8333	-0.787			0.99167	0.35081			19.8333	-0.862			0.297667	-0.0273141					0.99167	0.53905			19.8333	-0.723
	1.9875	0.44248			19.8667	-0.79			0.99333	0.36895			19.8667	-0.86			0.298167	-0.0971168					0.99333	0.54762			19.8667	-0.721
	1.99083	0.42857			19.9	-0.802			0.995	0.36694			19.9	-0.865			0.298667	-0.0591806					0.995	0.53619			19.9	-0.712
	1.99417	0.43489			19.9333	-0.804			0.99667	0.35685			19.9333	-0.865			0.299167	0.016692					0.99667	0.5381			19.9333	-0.731
	1.9975	0.43742			19.9667	-0.801			0.99833	0.36089			19.9667	-0.855			0.299667	0.0091047					0.99833	0.54476			19.9667	-0.732
	2.00083	0.43489			20	-0.8			1	0.36089			20	-0.863			0.300167	0.00455235					1	0.54095			20	-0.719
	2.00417	0.42984			20.0333	-0.789			1.00167	0.35685			20.0333	-0.864			0.300667	-0.091047					1.00167	0.54667			20.0333	-0.737
	2.0075	0.4311			20.0667	-0.796			1.00333	0.3629			20.0667	-0.878			0.301167	-0.060698					1.00333	0.52286			20.0667	-0.714
	2.01083	0.43616			20.1	-0.796			1.005	0.34677			20.1	-0.865			0.301667	-0.0030349					1.005	0.55714			20.1	-0.729
	2.01417	0.44248			20.1333	-0.797			1.00667	0.35081			20.1333	-0.867			0.302167	-0.0121396					1.00667	0.56381			20.1333	-0.741
	2.0175	0.44121			20.1667	-0.788			1.00833	0.3629			20.1667	-0.866			0.302667	-0.016692					1.00833	0.58286			20.1667	-0.74
	2.02083	0.44121			20.2	-0.795			1.01	0.36895			20.2	-0.855			0.303167	0.0409712					1.01	0.53333			20.2	-0.718
	2.02417	0.42225			20.2333	-0.792			1.01167	0.36089			20.2333	-0.871			0.303667	0.00758725					1.01167	0.52952			20.2333	-0.726
	2.0275	0.4311			20.2667	-0.79			1.01333	0.33871			20.2667	-0.866			0.304167	-0.060698					1.01333	0.52667			20.2667	-0.728
	2.03083	0.43489			20.3	-0.8			1.015	0.3629			20.3	-0.87			0.304667	-0.0576631					1.015	0.5419			20.3	-0.723
	2.03417	0.42604			20.3333	-0.788			1.01667	0.36694			20.3333	-0.863			0.305167	-0.0561457					1.01667	0.53619			20.3333	-0.727
	2.0375	0.44248			20.3667	-0.803			1.01833	0.35685			20.3667	-0.865			0.305667	-0.0182094					1.01833	0.53524			20.3667	-0.725
	2.04083	0.43869			20.4	-0.803			1.02	0.3871			20.4	-0.87			0.306167	-0.0212443					1.02	0.54667			20.4	-0.719
	2.04417	0.43489			20.4333	-0.786			1.02167	0.375			20.4333	-0.877			0.306667	-0.0273141					1.02167	0.5419			20.4333	-0.719
	2.0475	0.43995			20.4667	-0.81			1.02333	0.37298			20.4667	-0.865			0.307167	-0.00758725					1.02333	0.53905			20.4667	-0.72
	2.05083	0.42984			20.5	-0.801			1.025	0.35081			20.5	-0.871			0.307667	0.0030349					1.025	0.53333			20.5	-0.73
	2.05417	0.43742			20.5333	-0.79			1.02667	0.36694			20.5333	-0.876			0.308167	-0.0182094					1.02667	0.54476			20.5333	-0.729
	2.0575	0.44248			20.5667	-0.807			1.02833	0.3629			20.5667	-0.857			0.308667	-0.0242792					1.02833	0.54762			20.5667	-0.721
	2.06083	0.44248			20.6	-0.784			1.03	0.3629			20.6	-0.873			0.309167	-0.0349014					1.03	0.55048			20.6	-0.722
	2.06417	0.43742			20.6333	-0.794			1.03167	0.35685			20.6333	-0.874			0.309667	0.0030349					1.03167	0.53333			20.6333	-0.719
	2.0675	0.43995			20.6667	-0.795			1.03333	0.34476			20.6667	-0.859			0.310167	0.0212443					1.03333	0.54952			20.6667	-0.722
	2.07083	0.44501			20.7	-0.796			1.035	0.36694			20.7	-0.86			0.310667	-0.0349014					1.035	0.53619			20.7	-0.737
	2.07417	0.44121			20.7333	-0.797			1.03667	0.35081			20.7333	-0.87			0.311167	-0.0288316					1.03667	0.51619			20.7333	-0.734
	2.0775	0.43489			20.7667	-0.797			1.03833	0.36694			20.7667	-0.872			0.311667	-0.016692					1.03833	0.5381			20.7667	-0.732
	2.08083	0.43489			20.8	-0.791			1.04	0.35081			20.8	-0.87			0.312167	-0.0182094					1.04	0.56571			20.8	-0.728
	2.08417	0.43363			20.8333	-0.8			1.04167	0.3629			20.8333	-0.875			0.312667	-0.0182094					1.04167	0.52952			20.8333	-0.72
	2.0875	0.43742			20.8667	-0.79			1.04333	0.36089			20.8667	-0.859			0.313167	0.0136571					1.04333	0.53619			20.8667	-0.719
	2.09083	0.43742			20.9	-0.799			1.045	0.3629			20.9	-0.86			0.313667	0.0030349					1.045	0.54667			20.9	-0.725
	2.09417	0.43363			20.9333	-0.8			1.04667	0.34677			20.9333	-0.859			0.314167	-0.0212443					1.04667	0.55714			20.9333	-0.729
	2.0975	0.45006			20.9667	-0.78			1.04833	0.35685			20.9667	-0.863			0.314667	-0.0288316					1.04833	0.54762			20.9667	-0.731
	2.10083	0.44501			21	-0.803			1.05	0.35081			21	-0.87			0.315167	-0.0318665					1.05	0.53333			21	-0.719
	2.10417	0.42604			21.0333	-0.795			1.05167	0.3629			21.0333	-0.872			0.315667	0.00758725					1.05167	0.56952			21.0333	-0.737
	2.1075	0.41593			21.0667	-0.801			1.05333	0.34476			21.0667	-0.863			0.316167	-0.00758725					1.05333	0.53905			21.0667	-0.729
	2.11083	0.43742			21.1	-0.799			1.055	0.36089			21.1	-0.865			0.316667	-0.0364188					1.055	0.53048			21.1	-0.733
	2.11417	0.44248			21.1333	-0.803			1.05667	0.35685			21.1333	-0.858			0.317167	-0.0030349					1.05667	0.54476			21.1333	-0.737
	2.1175	0.43489			21.1667	-0.8			1.05833	0.36089			21.1667	-0.861			0.317667	0.0136571					1.05833	0.5381			21.1667	-0.732
	2.12083	0.43489			21.2	-0.811			1.06	0.3629			21.2	-0.865			0.318167	-0.0182094					1.06	0.54952			21.2	-0.737
	2.12417	0.42604			21.2333	-0.794			1.06167	0.34677			21.2333	-0.87			0.318667	-0.0227618					1.06167	0.55048			21.2333	-0.731
	2.1275	0.44753			21.2667	-0.798			1.06333	0.33871			21.2667	-0.872			0.319167	-0.0318665					1.06333	0.5381			21.2667	-0.742
	2.13083	0.43363			21.3	-0.788			1.065	0.34476			21.3	-0.867			0.319667	-0.0227618					1.065	0.5419			21.3	-0.736
	2.13417	0.43869			21.3333	-0.8			1.06667	0.34073			21.3333	-0.87			0.320167	-0.0182094					1.06667	0.52762			21.3333	-0.736
	2.1375	0.42857			21.3667	-0.793			1.06833	0.35484			21.3667	-0.862			0.320667	-0.0622155					1.06833	0.56095			21.3667	-0.721
	2.14083	0.43742			21.4	-0.799			1.07	0.35081			21.4	-0.868			0.321167	-0.0531108					1.07	0.52667			21.4	-0.733
	2.14417	0.43742			21.4333	-0.796			1.07167	0.35484			21.4333	-0.865			0.321667	-0.0349014					1.07167	0.53333			21.4333	-0.737
	2.1475	0.44248			21.4667	-0.809			1.07333	0.35081			21.4667	-0.866			0.322167	-0.0091047					1.07333	0.55238			21.4667	-0.738
	2.15083	0.43489			21.5	-0.782			1.075	0.34476			21.5	-0.869			0.322667	0.00455235					1.075	0.55524			21.5	-0.741
	2.15417	0.44248			21.5333	-0.795			1.07667	0.35081			21.5333	-0.864			0.323167	-0.0227618					1.07667	0.5419			21.5333	-0.743
	2.1575	0.43363			21.5667	-0.793			1.07833	0.35685			21.5667	-0.869			0.323667	-0.0227618					1.07833	0.56286			21.5667	-0.73
	2.16083	0.43869			21.6	-0.801			1.08	0.35484			21.6	-0.872			0.324167	-0.0227618					1.08	0.53333			21.6	-0.732
	2.16417	0.42351			21.6333	-0.804			1.08167	0.34476			21.6333	-0.873			0.324667	-0.0273141					1.08167	0.5381			21.6333	-0.725
	2.1675	0.44374			21.6667	-0.809			1.08333	0.3629			21.6667	-0.878			0.325167	-0.030349					1.08333	0.53333			21.6667	-0.747
	2.17083	0.43489			21.7	-0.793			1.085	0.3629			21.7	-0.874			0.325667	-0.00455235					1.085	0.53619			21.7	-0.734
	2.17417	0.42731			21.7333	-0.796			1.08667	0.35484			21.7333	-0.86			0.326167	-0.030349					1.08667	0.53905			21.7333	-0.733
	2.1775	0.42984			21.7667	-0.8			1.08833	0.375			21.7667	-0.865			0.326667	-0.0804249					1.08833	0.56286			21.7667	-0.737
	2.18083	0.43489			21.8	-0.794			1.09	0.32863			21.8	-0.878			0.327167	-0.0515933					1.09	0.55714			21.8	-0.735
	2.18417	0.43616			21.8333	-0.79			1.09167	0.35685			21.8333	-0.865			0.327667	-0.0364188					1.09167	0.54381			21.8333	-0.729
	2.1875	0.42731			21.8667	-0.796			1.09333	0.34073			21.8667	-0.856			0.328167	-0.0364188					1.09333	0.54762			21.8667	-0.726
	2.19083	0.43742			21.9	-0.795			1.095	0.35685			21.9	-0.878			0.328667	-0.0318665					1.095	0.51429			21.9	-0.736
	2.19417	0.43742			21.9333	-0.807			1.09667	0.35081			21.9333	-0.867			0.329167	-0.0212443					1.09667	0.56			21.9333	-0.732
	2.1975	0.42984			21.9667	-0.802			1.09833	0.35685			21.9667	-0.856			0.329667	-0.0091047					1.09833	0.53524			21.9667	-0.73
	2.20083	0.43742			22	-0.8			1.1	0.34476			22	-0.873			0.330167	-0.0030349					1.1	0.52			22	-0.734
	2.20417	0.4311			22.0333	-0.803			1.10167	0.33871			22.0333	-0.861			0.330667	0.0318665					1.10167	0.55238			22.0333	-0.73
	2.2075	0.42731			22.0667	-0.8			1.10333	0.35484			22.0667	-0.871			0.331167	0.0121396					1.10333	0.54476			22.0667	-0.733
	2.21083	0.44121			22.1	-0.798			1.105	0.34073			22.1	-0.867			0.331667	-0.030349					1.105	0.5419			22.1	-0.732
	2.21417	0.43616			22.1333	-0.804			1.10667	0.33871			22.1333	-0.864			0.332167	-0.0333839					1.10667	0.52667			22.1333	-0.748
	2.2175	0.44753			22.1667	-0.803			1.10833	0.3629			22.1667	-0.879			0.332667	-0.0349014					1.10833	0.55524			22.1667	-0.725
	2.22083	0.43742			22.2	-0.805			1.11	0.34073			22.2	-0.872			0.333167	-0.0121396					1.11	0.54667			22.2	-0.73
	2.22417	0.43742			22.2333	-0.803			1.11167	0.35484			22.2333	-0.885			0.333667	-0.0151745					1.11167	0.54952			22.2333	-0.729
	2.2275	0.4311			22.2667	-0.804			1.11333	0.33871			22.2667	-0.877			0.334167	-0.0227618					1.11333	0.54095			22.2667	-0.731
	2.23083	0.43869			22.3	-0.806			1.115	0.3629			22.3	-0.879			0.334667	0					1.115	0.55524			22.3	-0.734
	2.23417	0.44627			22.3333	-0.799			1.11667	0.36089			22.3333	-0.872			0.335167	0.0121396					1.11667	0.5219			22.3333	-0.728
	2.2375	0.43742			22.3667	-0.807			1.11833	0.35081			22.3667	-0.878			0.335667	-0.0576631					1.11833	0.53524			22.3667	-0.731
	2.24083	0.43616			22.4	-0.8			1.12	0.35081			22.4	-0.868			0.336167	-0.0394537					1.12	0.5419			22.4	-0.731
	2.24417	0.42984			22.4333	-0.799			1.12167	0.34677			22.4333	-0.875			0.336667	-0.00455235					1.12167	0.54476			22.4333	-0.736
	2.2475	0.44627			22.4667	-0.8			1.12333	0.35685			22.4667	-0.878			0.337167	-0.0288316					1.12333	0.56			22.4667	-0.738
	2.25083	0.43869			22.5	-0.816			1.125	0.35484			22.5	-0.87			0.337667	-0.0409712					1.125	0.55238			22.5	-0.735
	2.25417	0.43869			22.5333	-0.811			1.12667	0.36089			22.5333	-0.868			0.338167	-0.0273141					1.12667	0.51619			22.5333	-0.731
	2.2575	0.44121			22.5667	-0.8			1.12833	0.34073			22.5667	-0.87			0.338667	-0.0349014					1.12833	0.54762			22.5667	-0.743
	2.26083	0.43742			22.6	-0.807			1.13	0.33468			22.6	-0.882			0.339167	-0.0485584					1.13	0.54381			22.6	-0.737
	2.26417	0.43869			22.6333	-0.799			1.13167	0.33468			22.6333	-0.879			0.339667	-0.0409712					1.13167	0.55524			22.6333	-0.744
	2.2675	0.44121			22.6667	-0.809			1.13333	0.34677			22.6667	-0.883			0.340167	-0.0364188					1.13333	0.5219			22.6667	-0.742
	2.27083	0.4488			22.7	-0.808			1.135	0.36895			22.7	-0.886			0.340667	-0.047041					1.135	0.56			22.7	-0.738
	2.27417	0.43869			22.7333	-0.807			1.13667	0.34073			22.7333	-0.877			0.341167	-0.0409712					1.13667	0.55524			22.7333	-0.737
	2.2775	0.43363			22.7667	-0.806			1.13833	0.3629			22.7667	-0.879			0.341667	-0.0318665					1.13833	0.54762			22.7667	-0.737
	2.28083	0.44248			22.8	-0.798			1.14	0.3629			22.8	-0.872			0.342167	-0.0197269					1.14	0.5581			22.8	-0.735
	2.28417	0.44374			22.8333	-0.796			1.14167	0.3629			22.8333	-0.875			0.342667	-0.0136571					1.14167	0.57429			22.8333	-0.737
	2.2875	0.44248			22.8667	-0.811			1.14333	0.35484			22.8667	-0.873			0.343167	-0.0136571					1.14333	0.53333			22.8667	-0.739
	2.29083	0.44121			22.9	-0.804			1.145	0.33266			22.9	-0.881			0.343667	-0.0121396					1.145	0.55429			22.9	-0.737
	2.29417	0.43616			22.9333	-0.81			1.14667	0.36089			22.9333	-0.871			0.344167	-0.0091047					1.14667	0.52952			22.9333	-0.743
	2.2975	0.43236			22.9667	-0.807			1.14833	0.35081			22.9667	-0.869			0.344667	-0.0121396					1.14833	0.53238			22.9667	-0.743
	2.30083	0.44248			23	-0.795			1.15	0.35484			23	-0.869			0.345167	-0.0136571					1.15	0.5381			23	-0.736
	2.30417	0.44121			23.0333	-0.823			1.15167	0.34476			23.0333	-0.871			0.345667	-0.0212443					1.15167	0.54381			23.0333	-0.745
	2.3075	0.43489			23.0667	-0.803			1.15333	0.36089			23.0667	-0.874			0.346167	-0.0257967					1.15333	0.55429			23.0667	-0.739
	2.31083	0.42984			23.1	-0.816			1.155	0.37903			23.1	-0.869			0.346667	-0.0364188					1.155	0.57714			23.1	-0.735
	2.31417	0.44248			23.1333	-0.806			1.15667	0.375			23.1333	-0.868			0.347167	-0.0182094					1.15667	0.54381			23.1333	-0.738
	2.3175	0.44753			23.1667	-0.814			1.15833	0.375			23.1667	-0.871			0.347667	-0.0091047					1.15833	0.52286			23.1667	-0.748
	2.32083	0.44501			23.2	-0.802			1.16	0.36895			23.2	-0.866			0.348167	-0.0515933					1.16	0.54095			23.2	-0.734
	2.32417	0.43742			23.2333	-0.804			1.16167	0.34677			23.2333	-0.867			0.348667	-0.0364188					1.16167	0.53238			23.2333	-0.743
	2.3275	0.43616			23.2667	-0.813			1.16333	0.36895			23.2667	-0.875			0.349167	-0.00758725					1.16333	0.52667			23.2667	-0.746
	2.33083	0.42984			23.3	-0.806			1.165	0.36895			23.3	-0.877			0.349667	-0.0151745					1.165	0.54095			23.3	-0.737
	2.33417	0.43742			23.3333	-0.808			1.16667	0.3629			23.3333	-0.869			0.350167	-0.0182094					1.16667	0.54667			23.3333	-0.748
	2.3375	0.44627			23.3667	-0.809			1.16833	0.36895			23.3667	-0.874			0.350667	-0.0212443					1.16833	0.5419			23.3667	-0.751
	2.34083	0.45006			23.4	-0.808			1.17	0.36089			23.4	-0.877			0.351167	-0.0197269					1.17	0.53238			23.4	-0.747
	2.34417	0.42857			23.4333	-0.809			1.17167	0.36895			23.4333	-0.858			0.351667	-0.0182094					1.17167	0.52762			23.4333	-0.749
	2.3475	0.42857			23.4667	-0.809			1.17333	0.37298			23.4667	-0.868			0.352167	-0.0106222					1.17333	0.52762			23.4667	-0.738
	2.35083	0.45006			23.5	-0.801			1.175	0.37298			23.5	-0.868			0.352667	-0.00758725					1.175	0.52952			23.5	-0.745
	2.35417	0.42731			23.5333	-0.807			1.17667	0.36694			23.5333	-0.869			0.353167	-0.030349					1.17667	0.52762			23.5333	-0.744
	2.3575	0.44627			23.5667	-0.804			1.17833	0.36895			23.5667	-0.873			0.353667	-0.016692					1.17833	0.55714			23.5667	-0.744
	2.36083	0.43363			23.6	-0.808			1.18	0.36895			23.6	-0.867			0.354167	0.0091047					1.18	0.55429			23.6	-0.745
	2.36417	0.43489			23.6333	-0.805			1.18167	0.38105			23.6333	-0.877			0.354667	-0.0121396					1.18167	0.54667			23.6333	-0.738
	2.3675	0.44627			23.6667	-0.804			1.18333	0.36694			23.6667	-0.866			0.355167	-0.0227618					1.18333	0.51619			23.6667	-0.747
	2.37083	0.45386			23.7	-0.803			1.185	0.37903			23.7	-0.871			0.355667	-0.016692					1.185	0.52476			23.7	-0.743
	2.37417	0.43742			23.7333	-0.815			1.18667	0.36694			23.7333	-0.867			0.356167	-0.0136571					1.18667	0.53048			23.7333	-0.751
	2.3775	0.43742			23.7667	-0.818			1.18833	0.375			23.7667	-0.873			0.356667	-0.00758725					1.18833	0.53619			23.7667	-0.752
	2.38083	0.44121			23.8	-0.806			1.19	0.36089			23.8	-0.875			0.357167	-0.0121396					1.19	0.54762			23.8	-0.744
	2.38417	0.43995			23.8333	-0.811			1.19167	0.37298			23.8333	-0.868			0.357667	-0.0136571					1.19167	0.53905			23.8333	-0.755
	2.3875	0.44374			23.8667	-0.82			1.19333	0.38105			23.8667	-0.869			0.358167	-0.0531108					1.19333	0.55048			23.8667	-0.739
	2.39083	0.44627			23.9	-0.814			1.195	0.36895			23.9	-0.877			0.358667	-0.0379363					1.195	0.54476			23.9	-0.743
	2.39417	0.43869			23.9333	-0.803			1.19667	0.37298			23.9333	-0.877			0.359167	-0.00758725					1.19667	0.54381			23.9333	-0.75
	2.3975	0.44121			23.9667	-0.812			1.19833	0.37903			23.9667	-0.88			0.359667	-0.0227618					1.19833	0.52762			23.9667	-0.739
	2.40083	0.44248			24	-0.813			1.2	0.36089			24	-0.879			0.360167	-0.030349					1.2	0.5419			24	-0.734
	2.40417	0.43742			24.0333	-0.813			1.20167	0.3871			24.0333	-0.875			0.360667	-0.0227618					1.20167	0.50476			24.0333	-0.742
	2.4075	0.44248			24.0667	-0.827			1.20333	0.375			24.0667	-0.872			0.361167	-0.0242792					1.20333	0.53905			24.0667	-0.761
	2.41083	0.44627			24.1	-0.803			1.205	0.36895			24.1	-0.886			0.361667	-0.0257967					1.205	0.54095			24.1	-0.752
	2.41417	0.43616			24.1333	-0.819			1.20667	0.35081			24.1333	-0.886			0.362167	-0.0318665					1.20667	0.52667			24.1333	-0.753
	2.4175	0.44121			24.1667	-0.818			1.20833	0.37298			24.1667	-0.879			0.362667	-0.0349014					1.20833	0.53524			24.1667	-0.758
	2.42083	0.44627			24.2	-0.817			1.21	0.36089			24.2	-0.88			0.363167	-0.0030349					1.21	0.54381			24.2	-0.749
	2.42417	0.43995			24.2333	-0.816			1.21167	0.36694			24.2333	-0.879			0.363667	0.0060698					1.21167	0.53524			24.2333	-0.761
	2.4275	0.43742			24.2667	-0.799			1.21333	0.37298			24.2667	-0.886			0.364167	0.0212443					1.21333	0.53619			24.2667	-0.747
	2.43083	0.44248			24.3	-0.809			1.215	0.35685			24.3	-0.875			0.364667	0.016692					1.215	0.56667			24.3	-0.751
	2.43417	0.44374			24.3333	-0.816			1.21667	0.3629			24.3333	-0.881			0.365167	0.0136571					1.21667	0.52476			24.3333	-0.759
	2.4375	0.43616			24.3667	-0.808			1.21833	0.3629			24.3667	-0.873			0.365667	0.0257967					1.21833	0.52762			24.3667	-0.754
	2.44083	0.43742			24.4	-0.795			1.22	0.37298			24.4	-0.866			0.366167	0.0212443					1.22	0.5419			24.4	-0.758
	2.44417	0.43869			24.4333	-0.809			1.22167	0.33871			24.4333	-0.879			0.366667	0.0121396					1.22167	0.5219			24.4333	-0.75
	2.4475	0.43616			24.4667	-0.807			1.22333	0.36694			24.4667	-0.872			0.367167	-0.0091047					1.22333	0.5381			24.4667	-0.75
	2.45083	0.43742			24.5	-0.804			1.225	0.36089			24.5	-0.877			0.367667	-0.0182094					1.225	0.52286			24.5	-0.754
	2.45417	0.43742			24.5333	-0.804			1.22667	0.36694			24.5333	-0.881			0.368167	-0.00455235					1.22667	0.55048			24.5333	-0.749
	2.4575	0.44753			24.5667	-0.804			1.22833	0.36895			24.5667	-0.886			0.368667	-0.0136571					1.22833	0.54381			24.5667	-0.762
	2.46083	0.44248			24.6	-0.81			1.23	0.375			24.6	-0.883			0.369167	-0.0318665					1.23	0.51143			24.6	-0.754
	2.46417	0.44627			24.6333	-0.809			1.23167	0.35081			24.6333	-0.875			0.369667	-0.0182094					1.23167	0.5581			24.6333	-0.76
	2.4675	0.44121			24.6667	-0.803			1.23333	0.37903			24.6667	-0.883			0.370167	-0.0121396					1.23333	0.53524			24.6667	-0.751
	2.47083	0.44627			24.7	-0.816			1.235	0.36694			24.7	-0.894			0.370667	-0.0273141					1.235	0.56381			24.7	-0.743
	2.47417	0.43742			24.7333	-0.817			1.23667	0.36694			24.7333	-0.871			0.371167	-0.0197269					1.23667	0.53048			24.7333	-0.761
	2.4775	0.43363			24.7667	-0.812			1.23833	0.37903			24.7667	-0.88			0.371667	-0.0030349					1.23833	0.52762			24.7667	-0.757
	2.48083	0.43869			24.8	-0.819			1.24	0.36089			24.8	-0.88			0.372167	-0.0257967					1.24	0.5381			24.8	-0.755
	2.48417	0.43742			24.8333	-0.818			1.24167	0.35685			24.8333	-0.88			0.372667	-0.0364188					1.24167	0.54381			24.8333	-0.758
	2.4875	0.43742			24.8667	-0.816			1.24333	0.36895			24.8667	-0.88			0.373167	-0.0121396					1.24333	0.51905			24.8667	-0.744
	2.49083	0.43363			24.9	-0.817			1.245	0.375			24.9	-0.87			0.373667	-0.0212443					1.245	0.53524			24.9	-0.769
	2.49417	0.43616			24.9333	-0.812			1.24667	0.34073			24.9333	-0.884			0.374167	-0.0409712					1.24667	0.52			24.9333	-0.765
	2.4975	0.44501			24.9667	-0.815			1.24833	0.36694			24.9667	-0.872			0.374667	-0.0212443					1.24833	0.56381			24.9667	-0.765
	2.50083	0.44627			25	-0.818			1.25	0.36895			25	-0.877			0.375167	-0.0121396					1.25	0.55048			25	-0.767
	2.50417	0.44627			25.0333	-0.821			1.25167	0.35685			25.0333	-0.88			0.375667	-0.030349					1.25167	0.52476			25.0333	-0.753
	2.5075	0.43616			25.0667	-0.808			1.25333	0.35685			25.0667	-0.883			0.376167	-0.0288316					1.25333	0.51619			25.0667	-0.757
	2.51083	0.45133			25.1	-0.817			1.255	0.35685			25.1	-0.888			0.376667	-0.0273141					1.255	0.53619			25.1	-0.766
	2.51417	0.44121			25.1333	-0.811			1.25667	0.35484			25.1333	-0.874			0.377167	-0.0333839					1.25667	0.53524			25.1333	-0.754
	2.5175	0.44753			25.1667	-0.805			1.25833	0.35685			25.1667	-0.884			0.377667	-0.0364188					1.25833	0.5419			25.1667	-0.759
	2.52083	0.44248			25.2	-0.807			1.26	0.37298			25.2	-0.887			0.378167	-0.0091047					1.26	0.52667			25.2	-0.759
	2.52417	0.45133			25.2333	-0.824			1.26167	0.35484			25.2333	-0.88			0.378667	-0.0030349					1.26167	0.52286			25.2333	-0.756
	2.5275	0.44627			25.2667	-0.821			1.26333	0.35081			25.2667	-0.874			0.379167	0.0091047					1.26333	0.55524			25.2667	-0.761
	2.53083	0.43869			25.3	-0.809			1.265	0.37903			25.3	-0.879			0.379667	-0.00455235					1.265	0.53238			25.3	-0.751
	2.53417	0.44374			25.3333	-0.825			1.26667	0.34476			25.3333	-0.884			0.380167	-0.0121396					1.26667	0.54381			25.3333	-0.753
	2.5375	0.43742			25.3667	-0.811			1.26833	0.35081			25.3667	-0.881			0.380667	-0.00758725					1.26833	0.52			25.3667	-0.755
	2.54083	0.44248			25.4	-0.807			1.27	0.37298			25.4	-0.874			0.381167	-0.0060698					1.27	0.56095			25.4	-0.752
	2.54417	0.44627			25.4333	-0.81			1.27167	0.35685			25.4333	-0.874			0.381667	-0.0030349					1.27167	0.5381			25.4333	-0.749
	2.5475	0.43995			25.4667	-0.814			1.27333	0.36694			25.4667	-0.885			0.382167	-0.00455235					1.27333	0.54476			25.4667	-0.753
	2.55083	0.43616			25.5	-0.821			1.275	0.375			25.5	-0.878			0.382667	-0.00455235					1.275	0.53524			25.5	-0.748
	2.55417	0.44121			25.5333	-0.812			1.27667	0.35081			25.5333	-0.871			0.383167	-0.00758725					1.27667	0.5419			25.5333	-0.757
	2.5575	0.44374			25.5667	-0.814			1.27833	0.36694			25.5667	-0.866			0.383667	-0.00151745					1.27833	0.53333			25.5667	-0.767
	2.56083	0.43742			25.6	-0.818			1.28	0.3629			25.6	-0.877			0.384167	0.0091047					1.28	0.51905			25.6	-0.756
	2.56417	0.44501			25.6333	-0.804			1.28167	0.34677			25.6333	-0.87			0.384667	0.0030349					1.28167	0.53333			25.6333	-0.749
	2.5675	0.45006			25.6667	-0.817			1.28333	0.3629			25.6667	-0.875			0.385167	0					1.28333	0.53238			25.6667	-0.774
	2.57083	0.44248			25.7	-0.804			1.285	0.36089			25.7	-0.875			0.385667	-0.00758725					1.285	0.49714			25.7	-0.757
	2.57417	0.44121			25.7333	-0.826			1.28667	0.36089			25.7333	-0.863			0.386167	-0.0091047					1.28667	0.52476			25.7333	-0.767
	2.5775	0.44374			25.7667	-0.823			1.28833	0.3629			25.7667	-0.879			0.386667	-0.0121396					1.28833	0.5381			25.7667	-0.758
	2.58083	0.43742			25.8	-0.824			1.29	0.36895			25.8	-0.881			0.387167	-0.016692					1.29	0.53238			25.8	-0.752
	2.58417	0.43742			25.8333	-0.817			1.29167	0.34476			25.8333	-0.88			0.387667	-0.0182094					1.29167	0.53619			25.8333	-0.76
	2.5875	0.44627			25.8667	-0.811			1.29333	0.35685			25.8667	-0.873			0.388167	-0.0091047					1.29333	0.55714			25.8667	-0.762
	2.59083	0.44374			25.9	-0.815			1.295	0.35685			25.9	-0.886			0.388667	-0.0106222					1.295	0.52667			25.9	-0.766
	2.59417	0.44501			25.9333	-0.816			1.29667	0.35484			25.9333	-0.88			0.389167	-0.0136571					1.29667	0.56857			25.9333	-0.764
	2.5975	0.4488			25.9667	-0.826			1.29833	0.36089			25.9667	-0.882			0.389667	-0.0197269					1.29833	0.52952			25.9667	-0.758
	2.60083	0.43995			26	-0.817			1.3	0.35081			26	-0.881			0.390167	-0.0227618					1.3	0.52667			26	-0.767
	2.60417	0.43616			26.0333	-0.813			1.30167	0.3629			26.0333	-0.873			0.390667	-0.0212443					1.30167	0.53333			26.0333	-0.765
	2.6075	0.43489			26.0667	-0.81			1.30333	0.33871			26.0667	-0.877			0.391167	-0.0121396					1.30333	0.54762			26.0667	-0.77
	2.61083	0.43995			26.1	-0.819			1.305	0.35685			26.1	-0.869			0.391667	0.00455235					1.305	0.52476			26.1	-0.755
	2.61417	0.44374			26.1333	-0.819			1.30667	0.37903			26.1333	-0.865			0.392167	-0.016692					1.30667	0.55714			26.1333	-0.761
	2.6175	0.43363			26.1667	-0.809			1.30833	0.3629			26.1667	-0.878			0.392667	-0.0273141					1.30833	0.54952			26.1667	-0.769
	2.62083	0.43995			26.2	-0.814			1.31	0.35685			26.2	-0.888			0.393167	-0.0273141					1.31	0.51905			26.2	-0.756
	2.62417	0.44121			26.2333	-0.816			1.31167	0.34476			26.2333	-0.889			0.393667	-0.0257967					1.31167	0.51905			26.2333	-0.758
	2.6275	0.43489			26.2667	-0.823			1.31333	0.375			26.2667	-0.879			0.394167	-0.0212443					1.31333	0.56095			26.2667	-0.76
	2.63083	0.43363			26.3	-0.82			1.315	0.35685			26.3	-0.873			0.394667	-0.00758725					1.315	0.52667			26.3	-0.757
	2.63417	0.43742			26.3333	-0.826			1.31667	0.375			26.3333	-0.883			0.395167	0					1.31667	0.55238			26.3333	-0.76
	2.6375	0.44627			26.3667	-0.816			1.31833	0.36089			26.3667	-0.884			0.395667	-0.0212443					1.31833	0.56286			26.3667	-0.759
	2.64083	0.43616			26.4	-0.81			1.32	0.3629			26.4	-0.876			0.396167	-0.0227618					1.32	0.53333			26.4	-0.766
	2.64417	0.44248			26.4333	-0.818			1.32167	0.35484			26.4333	-0.882			0.396667	-0.0273141					1.32167	0.54095			26.4333	-0.756
	2.6475	0.43616			26.4667	-0.813			1.32333	0.37298			26.4667	-0.886			0.397167	-0.0151745					1.32333	0.55048			26.4667	-0.765
	2.65083	0.43869			26.5	-0.813			1.325	0.36895			26.5	-0.877			0.397667	-0.0091047					1.325	0.54952			26.5	-0.766
	2.65417	0.43742			26.5333	-0.824			1.32667	0.36089			26.5333	-0.893			0.398167	-0.0136571					1.32667	0.51619			26.5333	-0.757
	2.6575	0.43616			26.5667	-0.814			1.32833	0.33468			26.5667	-0.876			0.398667	0					1.32833	0.53333			26.5667	-0.755
	2.66083	0.42225			26.6	-0.812			1.33	0.375			26.6	-0.875			0.399167	0.0273141					1.33	0.53333			26.6	-0.771
	2.66417	0.4488			26.6333	-0.825			1.33167	0.35081			26.6333	-0.885			0.399667	0.0106222					1.33167	0.56857			26.6333	-0.763
	2.6675	0.43489			26.6667	-0.832			1.33333	0.35081			26.6667	-0.887			0.400167	-0.0227618					1.33333	0.53524			26.6667	-0.764
	2.67083	0.42984			26.7	-0.829			1.335	0.37298			26.7	-0.876			0.400667	0.0030349					1.335	0.52667			26.7	-0.765
	2.67417	0.43995			26.7333	-0.825			1.33667	0.33871			26.7333	-0.887			0.401167	0.016692					1.33667	0.52667			26.7333	-0.764
	2.6775	0.43236			26.7667	-0.833			1.33833	0.35081			26.7667	-0.882			0.401667	-0.0561457					1.33833	0.54667			26.7667	-0.77
	2.68083	0.42984			26.8	-0.828			1.34	0.36089			26.8	-0.881			0.402167	-0.0440061					1.34	0.53048			26.8	-0.762
	2.68417	0.44121			26.8333	-0.818			1.34167	0.375			26.8333	-0.877			0.402667	-0.0212443					1.34167	0.56095			26.8333	-0.775
	2.6875	0.45006			26.8667	-0.82			1.34333	0.34476			26.8667	-0.872			0.403167	-0.0318665					1.34333	0.54667			26.8667	-0.754
	2.69083	0.43489			26.9	-0.83			1.345	0.37903			26.9	-0.872			0.403667	-0.0364188					1.345	0.55429			26.9	-0.769
	2.69417	0.44121			26.9333	-0.814			1.34667	0.375			26.9333	-0.89			0.404167	-0.0318665					1.34667	0.54381			26.9333	-0.773
	2.6975	0.43869			26.9667	-0.834			1.34833	0.35685			26.9667	-0.868			0.404667	-0.0318665					1.34833	0.53619			26.9667	-0.767
	2.70083	0.43742			27	-0.832			1.35	0.36895			27	-0.876			0.405167	-0.0318665					1.35	0.53048			27	-0.766
	2.70417	0.44248			27.0333	-0.834			1.35167	0.34476			27.0333	-0.873			0.405667	-0.0121396					1.35167	0.57429			27.0333	-0.762
	2.7075	0.4311			27.0667	-0.815			1.35333	0.36089			27.0667	-0.885			0.406167	-0.0030349					1.35333	0.54667			27.0667	-0.768
	2.71083	0.44121			27.1	-0.811			1.355	0.37903			27.1	-0.879			0.406667	0.0030349					1.355	0.53619			27.1	-0.758
	2.71417	0.43236			27.1333	-0.815			1.35667	0.3629			27.1333	-0.888			0.407167	-0.016692					1.35667	0.53524			27.1333	-0.759
	2.7175	0.4311			27.1667	-0.825			1.35833	0.36089			27.1667	-0.868			0.407667	-0.0531108					1.35833	0.55429			27.1667	-0.758
	2.72083	0.44753			27.2	-0.825			1.36	0.37903			27.2	-0.888			0.408167	-0.0257967					1.36	0.5381			27.2	-0.768
	2.72417	0.43742			27.2333	-0.825			1.36167	0.34677			27.2333	-0.879			0.408667	-0.0121396					1.36167	0.56			27.2333	-0.763
	2.7275	0.44374			27.2667	-0.816			1.36333	0.35685			27.2667	-0.881			0.409167	-0.0273141					1.36333	0.52286			27.2667	-0.772
	2.73083	0.43363			27.3	-0.811			1.365	0.36694			27.3	-0.877			0.409667	-0.0151745					1.365	0.55238			27.3	-0.761
	2.73417	0.43995			27.3333	-0.814			1.36667	0.35484			27.3333	-0.886			0.410167	0.0091047					1.36667	0.54381			27.3333	-0.769
	2.7375	0.44627			27.3667	-0.829			1.36833	0.37298			27.3667	-0.894			0.410667	0.0637329					1.36833	0.54381			27.3667	-0.769
	2.74083	0.45006			27.4	-0.813			1.37	0.3629			27.4	-0.884			0.411167	0.298938					1.37	0.50762			27.4	-0.784
	2.74417	0.43616			27.4333	-0.82			1.37167	0.37903			27.4333	-0.88			0.411667	0.308042					1.37167	0.53333			27.4333	-0.772
	2.7475	0.44501			27.4667	-0.828			1.37333	0.37903			27.4667	-0.889			0.412167	0.300455					1.37333	0.55238			27.4667	-0.768
	2.75083	0.44248			27.5	-0.834			1.375	0.36694			27.5	-0.88			0.412667	0.291351					1.375	0.54762			27.5	-0.773
	2.75417	0.43742			27.5333	-0.822			1.37667	0.36694			27.5333	-0.885			0.413167	0.294385					1.37667	0.53333			27.5333	-0.78
	2.7575	0.43995			27.5667	-0.808			1.37833	0.39718			27.5667	-0.873			0.413667	0.288316					1.37833	0.54952			27.5667	-0.765
	2.76083	0.44248			27.6	-0.823			1.38	0.36694			27.6	-0.874			0.414167	0.324734					1.38	0.55524			27.6	-0.772
	2.76417	0.43742			27.6333	-0.814			1.38167	0.35484			27.6333	-0.887			0.414667	0.347496					1.38167	0.51333			27.6333	-0.773
	2.7675	0.4311			27.6667	-0.817			1.38333	0.36895			27.6667	-0.882			0.415167	0.30956					1.38333	0.53333			27.6667	-0.773
	2.77083	0.4488			27.7	-0.815			1.385	0.36694			27.7	-0.886			0.415667	0.323217					1.385	0.53333			27.7	-0.767
	2.77417	0.43489			27.7333	-0.812			1.38667	0.36694			27.7333	-0.882			0.416167	0.338392					1.38667	0.53905			27.7333	-0.771
	2.7775	0.43616			27.7667	-0.824			1.38833	0.3629			27.7667	-0.878			0.416667	0.30956					1.38833	0.56095			27.7667	-0.772
	2.78083	0.42478			27.8	-0.822			1.39	0.375			27.8	-0.888			0.417167	0.301973					1.39	0.53524			27.8	-0.767
	2.78417	0.43742			27.8333	-0.811			1.39167	0.37298			27.8333	-0.879			0.417667	0.317147					1.39167	0.5381			27.8333	-0.769
	2.7875	0.43995			27.8667	-0.82			1.39333	0.3629			27.8667	-0.886			0.418167	0.30956					1.39333	0.51714			27.8667	-0.768
	2.79083	0.43616			27.9	-0.816			1.395	0.36895			27.9	-0.88			0.418667	0.288316					1.395	0.55714			27.9	-0.773
	2.79417	0.44374			27.9333	-0.832			1.39667	0.36895			27.9333	-0.892			0.419167	0.292868					1.39667	0.52476			27.9333	-0.769
	2.7975	0.43742			27.9667	-0.817			1.39833	0.37298			27.9667	-0.879			0.419667	0.289833					1.39833	0.53333			27.9667	-0.778
	2.80083	0.43995			28	-0.818			1.4	0.38105			28	-0.889			0.420167	0.335357					1.4	0.52286			28	-0.778
	2.80417	0.43995			28.0333	-0.827			1.40167	0.37298			28.0333	-0.893			0.420667	0.332322					1.40167	0.55429			28.0333	-0.777
	2.8075	0.43995			28.0667	-0.823			1.40333	0.36694			28.0667	-0.895			0.421167	0.341426					1.40333	0.55524			28.0667	-0.777
	2.81083	0.43616			28.1	-0.82			1.405	0.37298			28.1	-0.88			0.421667	0.342944					1.405	0.54667			28.1	-0.777
	2.81417	0.43363			28.1333	-0.814			1.40667	0.35081			28.1333	-0.885			0.422167	0.349014					1.40667	0.54476			28.1333	-0.771
	2.8175	0.43869			28.1667	-0.824			1.40833	0.36089			28.1667	-0.884			0.422667	0.308042					1.40833	0.53619			28.1667	-0.781
	2.82083	0.44248			28.2	-0.809			1.41	0.375			28.2	-0.887			0.423167	0.30349					1.41	0.55238			28.2	-0.778
	2.82417	0.4311			28.2333	-0.81			1.41167	0.37903			28.2333	-0.884			0.423667	0.289833					1.41167	0.52952			28.2333	-0.792
	2.8275	0.44121			28.2667	-0.82			1.41333	0.38508			28.2667	-0.889			0.424167	0.30349					1.41333	0.5381			28.2667	-0.776
	2.83083	0.42984			28.3	-0.822			1.415	0.37298			28.3	-0.883			0.424667	0.314112					1.415	0.52762			28.3	-0.775
	2.83417	0.44121			28.3333	-0.813			1.41667	0.37298			28.3333	-0.899			0.425167	0.324734					1.41667	0.51905			28.3333	-0.773
	2.8375	0.43616			28.3667	-0.824			1.41833	0.38105			28.3667	-0.888			0.425667	0.333839					1.41833	0.53619			28.3667	-0.777
	2.84083	0.42604			28.4	-0.809			1.42	0.37298			28.4	-0.892			0.426167	0.333839					1.42	0.55238			28.4	-0.765
	2.84417	0.43363			28.4333	-0.825			1.42167	0.38508			28.4333	-0.886			0.426667	0.294385					1.42167	0.5781			28.4333	-0.776
	2.8475	0.43363			28.4667	-0.84			1.42333	0.36089			28.4667	-0.878			0.427167	0.277693					1.42333	0.54381			28.4667	-0.784
	2.85083	0.43742			28.5	-0.816			1.425	0.35685			28.5	-0.889			0.427667	0.301973					1.425	0.55429			28.5	-0.772
	2.85417	0.43363			28.5333	-0.825			1.42667	0.35081			28.5333	-0.897			0.428167	0.30956					1.42667	0.55524			28.5333	-0.779
	2.8575	0.45006			28.5667	-0.82			1.42833	0.37903			28.5667	-0.883			0.428667	0.329287					1.42833	0.53048			28.5667	-0.763
	2.86083	0.43869			28.6	-0.822			1.43	0.34476			28.6	-0.893			0.429167	0.317147					1.43	0.52667			28.6	-0.771
	2.86417	0.43742			28.6333	-0.817			1.43167	0.36895			28.6333	-0.888			0.429667	0.312595					1.43167	0.53333			28.6333	-0.782
	2.8675	0.43742			28.6667	-0.818			1.43333	0.36694			28.6667	-0.885			0.430167	0.317147					1.43333	0.51619			28.6667	-0.785
	2.87083	0.43363			28.7	-0.82			1.435	0.37903			28.7	-0.883			0.430667	0.3217					1.435	0.55048			28.7	-0.784
	2.87417	0.42984			28.7333	-0.821			1.43667	0.38105			28.7333	-0.893			0.431167	0.323217					1.43667	0.57143			28.7333	-0.782
	2.8775	0.43869			28.7667	-0.818			1.43833	0.37298			28.7667	-0.898			0.431667	0.330804					1.43833	0.54762			28.7667	-0.782
	2.88083	0.43742			28.8	-0.818			1.44	0.38508			28.8	-0.888			0.432167	0.333839					1.44	0.54667			28.8	-0.779
	2.88417	0.42604			28.8333	-0.827			1.44167	0.36895			28.8333	-0.889			0.432667	0.320182					1.44167	0.55714			28.8333	-0.773
	2.8875	0.43236			28.8667	-0.814			1.44333	0.37903			28.8667	-0.884			0.433167	0.318665					1.44333	0.55524			28.8667	-0.782
	2.89083	0.43363			28.9	-0.83			1.445	0.36694			28.9	-0.885			0.433667	0.329287					1.445	0.53333			28.9	-0.777
	2.89417	0.4311			28.9333	-0.815			1.44667	0.37903			28.9333	-0.89			0.434167	0.305008					1.44667	0.57238			28.9333	-0.778
	2.8975	0.42984			28.9667	-0.83			1.44833	0.37903			28.9667	-0.869			0.434667	0.292868					1.44833	0.5381			28.9667	-0.781
	2.90083	0.43489			29	-0.837			1.45	0.37903			29	-0.891			0.435167	0.356601					1.45	0.50857			29	-0.777
	2.90417	0.42604			29.0333	-0.818			1.45167	0.36694			29.0333	-0.881			0.435667	0.350531					1.45167	0.53238			29.0333	-0.774
	2.9075	0.43363			29.0667	-0.826			1.45333	0.38105			29.0667	-0.888			0.436167	0.320182					1.45333	0.51905			29.0667	-0.775
	2.91083	0.42857			29.1	-0.817			1.455	0.38508			29.1	-0.886			0.436667	0.320182					1.455	0.53619			29.1	-0.782
	2.91417	0.42984			29.1333	-0.821			1.45667	0.37298			29.1333	-0.887			0.437167	0.318665					1.45667	0.53048			29.1333	-0.791
	2.9175	0.43742			29.1667	-0.815			1.45833	0.37903			29.1667	-0.88			0.437667	0.317147					1.45833	0.55429			29.1667	-0.783
	2.92083	0.43236			29.2	-0.814			1.46	0.37903			29.2	-0.884			0.438167	0.31563					1.46	0.57238			29.2	-0.767
	2.92417	0.43489			29.2333	-0.834			1.46167	0.375			29.2333	-0.888			0.438667	0.312595					1.46167	0.55048			29.2333	-0.783
	2.9275	0.4311			29.2667	-0.813			1.46333	0.375			29.2667	-0.885			0.439167	0.312595					1.46333	0.54476			29.2667	-0.767
	2.93083	0.42984			29.3	-0.835			1.465	0.36895			29.3	-0.88			0.439667	0.311077					1.465	0.53524			29.3	-0.783
	2.93417	0.43236			29.3333	-0.829			1.46667	0.37298			29.3333	-0.885			0.440167	0.308042					1.46667	0.54476			29.3333	-0.78
	2.9375	0.43742			29.3667	-0.816			1.46833	0.39113			29.3667	-0.886			0.440667	0.306525					1.46833	0.50571			29.3667	-0.78
	2.94083	0.43742			29.4	-0.81			1.47	0.37903			29.4	-0.886			0.441167	0.305008					1.47	0.5419			29.4	-0.774
	2.94417	0.43363			29.4333	-0.831			1.47167	0.37298			29.4333	-0.888			0.441667	0.30349					1.47167	0.51714			29.4333	-0.773
	2.9475	0.44248			29.4667	-0.821			1.47333	0.36895			29.4667	-0.891			0.442167	0.301973					1.47333	0.5419			29.4667	-0.773
	2.95083	0.43742			29.5	-0.825			1.475	0.36694			29.5	-0.879			0.442667	0.300455					1.475	0.53619			29.5	-0.777
	2.95417	0.43363			29.5333	-0.828			1.47667	0.38105			29.5333	-0.883			0.443167	0.298938					1.47667	0.53333			29.5333	-0.783
	2.9575	0.43363			29.5667	-0.825			1.47833	0.3629			29.5667	-0.881			0.443667	0.295903					1.47833	0.52952			29.5667	-0.789
	2.96083	0.43869			29.6	-0.83			1.48	0.35484			29.6	-0.894			0.444167	0.295903					1.48	0.54762			29.6	-0.78
	2.96417	0.43742			29.6333	-0.823			1.48167	0.3629			29.6333	-0.886			0.444667	0.294385					1.48167	0.55714			29.6333	-0.777
	2.9675	0.43489			29.6667	-0.825			1.48333	0.37298			29.6667	-0.89			0.445167	0.291351					1.48333	0.5019			29.6667	-0.78
	2.97083	0.43742			29.7	-0.819			1.485	0.35685			29.7	-0.893			0.445667	0.289833					1.485	0.53619			29.7	-0.777
	2.97417	0.43742			29.7333	-0.834			1.48667	0.38508			29.7333	-0.892			0.446167	0.277693					1.48667	0.57143			29.7333	-0.792
	2.9775	0.43363			29.7667	-0.827			1.48833	0.36089			29.7667	-0.88			0.446667	0.254932					1.48833	0.5219			29.7667	-0.79
	2.98083	0.43995			29.8	-0.824			1.49	0.375			29.8	-0.88			0.447167	0.305008					1.49	0.54476			29.8	-0.779
	2.98417	0.43616			29.8333	-0.819			1.49167	0.3871			29.8333	-0.885			0.447667	0.312595					1.49167	0.5381			29.8333	-0.79
	2.9875	0.43995			29.8667	-0.823			1.49333	0.36694			29.8667	-0.883			0.448167	0.283763					1.49333	0.53905			29.8667	-0.781
	2.99083	0.42984			29.9	-0.828			1.495	0.3629			29.9	-0.889			0.448667	0.273141					1.495	0.51905			29.9	-0.773
	2.99417	0.44121			29.9333	-0.831			1.49667	0.36895			29.9333	-0.873			0.449167	0.245827					1.49667	0.51048			29.9333	-0.774
	2.9975	0.43363			29.9667	-0.82			1.49833	0.36895			29.9667	-0.883			0.449667	0.567527					1.49833	0.54095			29.9667	-0.792
	3.00083	0.45133			30	-0.826			1.5	0.36694			30	-0.887			0.450167	0.743551					1.5	0.55429			30	-0.781
	3.00417	0.4311			30.0333	-0.815			1.50167	0.37298			30.0333	-0.894			0.450667	0.76783					1.50167	0.54667			30.0333	-0.785
	3.0075	0.43489			30.0667	-0.826			1.50333	0.37903			30.0667	-0.883			0.451167	0.787557					1.50333	0.54476			30.0667	-0.789
	3.01083	0.43995			30.1	-0.822			1.505	0.37903			30.1	-0.891			0.451667	0.810319					1.505	0.53333			30.1	-0.796
	3.01417	0.44248			30.1333	-0.825			1.50667	0.36895			30.1333	-0.881			0.452167	0.819423					1.50667	0.5381			30.1333	-0.787
	3.0175	0.42984			30.1667	-0.821			1.50833	0.36895			30.1667	-0.883			0.452667	0.814871					1.50833	0.51714			30.1667	-0.776
	3.02083	0.41972			30.2	-0.824			1.51	0.37298			30.2	-0.887			0.453167	0.796662					1.51	0.54762			30.2	-0.778
	3.02417	0.44121			30.2333	-0.825			1.51167	0.37298			30.2333	-0.885			0.453667	0.717754					1.51167	0.53238			30.2333	-0.794
	3.0275	0.42478			30.2667	-0.831			1.51333	0.38105			30.2667	-0.894			0.454167	0.672231					1.51333	0.51619			30.2667	-0.789
	3.03083	0.42604			30.3	-0.815			1.515	0.36895			30.3	-0.898			0.454667	0.532625					1.515	0.5219			30.3	-0.797
	3.03417	0.43616			30.3333	-0.82			1.51667	0.37298			30.3333	-0.884			0.455167	0.473445					1.51667	0.52667			30.3333	-0.774
	3.0375	0.43616			30.3667	-0.826			1.51833	0.3629			30.3667	-0.901			0.455667	0.389985					1.51833	0.53524			30.3667	-0.782
	3.04083	0.43616			30.4	-0.824			1.52	0.3871			30.4	-0.888			0.456167	0.388467					1.52	0.52952			30.4	-0.783
	3.04417	0.43616			30.4333	-0.823			1.52167	0.375			30.4333	-0.885			0.456667	0.379363					1.52167	0.53524			30.4333	-0.783
	3.0475	0.43236			30.4667	-0.829			1.52333	0.38105			30.4667	-0.889			0.457167	0.362671					1.52333	0.5419			30.4667	-0.78
	3.05083	0.43616			30.5	-0.828			1.525	0.36895			30.5	-0.889			0.457667	0.358118					1.525	0.54476			30.5	-0.792
	3.05417	0.42984			30.5333	-0.824			1.52667	0.38105			30.5333	-0.893			0.458167	0.342944					1.52667	0.52286			30.5333	-0.779
	3.0575	0.43616			30.5667	-0.819			1.52833	0.37298			30.5667	-0.893			0.458667	0.335357					1.52833	0.51143			30.5667	-0.787
	3.06083	0.43869			30.6	-0.822			1.53	0.38508			30.6	-0.888			0.459167	0.330804					1.53	0.52286			30.6	-0.777
	3.06417	0.43489			30.6333	-0.825			1.53167	0.36895			30.6333	-0.899			0.459667	0.330804					1.53167	0.56095			30.6333	-0.789
	3.0675	0.43489			30.6667	-0.829			1.53333	0.38105			30.6667	-0.885			0.460167	0.336874					1.53333	0.51333			30.6667	-0.787
	3.07083	0.43489			30.7	-0.828			1.535	0.36694			30.7	-0.889			0.460667	0.355083					1.535	0.53333			30.7	-0.785
	3.07417	0.43995			30.7333	-0.825			1.53667	0.38508			30.7333	-0.889			0.461167	0.347496					1.53667	0.5581			30.7333	-0.781
	3.0775	0.43489			30.7667	-0.838			1.53833	0.36089			30.7667	-0.89			0.461667	0.344461					1.53833	0.52762			30.7667	-0.777
	3.08083	0.43236			30.8	-0.835			1.54	0.36089			30.8	-0.883			0.462167	0.327769					1.54	0.54667			30.8	-0.787
	3.08417	0.43363			30.8333	-0.821			1.54167	0.38105			30.8333	-0.886			0.462667	0.323217					1.54167	0.54095			30.8333	-0.784
	3.0875	0.43363			30.8667	-0.831			1.54333	0.36895			30.8667	-0.889			0.463167	0.327769					1.54333	0.51619			30.8667	-0.781
	3.09083	0.42857			30.9	-0.823			1.545	0.37298			30.9	-0.881			0.463667	0.327769					1.545	0.53238			30.9	-0.79
	3.09417	0.43236			30.9333	-0.828			1.54667	0.38105			30.9333	-0.89			0.464167	0.320182					1.54667	0.53048			30.9333	-0.781
	3.0975	0.42984			30.9667	-0.834			1.54833	0.36694			30.9667	-0.894			0.464667	0.330804					1.54833	0.55429			30.9667	-0.791
	3.10083	0.43363			31	-0.825			1.55	0.35081			31	-0.888			0.465167	0.333839					1.55	0.52476			31	-0.788
	3.10417	0.43236			31.0333	-0.817			1.55167	0.36895			31.0333	-0.888			0.465667	0.308042					1.55167	0.53048			31.0333	-0.789
	3.1075	0.43995			31.0667	-0.83			1.55333	0.35081			31.0667	-0.886			0.466167	0.320182					1.55333	0.56857			31.0667	-0.78
	3.11083	0.43742			31.1	-0.836			1.555	0.36694			31.1	-0.888			0.466667	0.306525					1.555	0.53524			31.1	-0.792
	3.11417	0.43236			31.1333	-0.831			1.55667	0.36895			31.1333	-0.887			0.467167	0.294385					1.55667	0.55524			31.1333	-0.781
	3.1175	0.43363			31.1667	-0.827			1.55833	0.3871			31.1667	-0.891			0.467667	0.291351					1.55833	0.55714			31.1667	-0.781
	3.12083	0.42857			31.2	-0.833			1.56	0.37903			31.2	-0.889			0.468167	0.306525					1.56	0.54762			31.2	-0.784
	3.12417	0.43489			31.2333	-0.832			1.56167	0.37903			31.2333	-0.89			0.468667	0.314112					1.56167	0.51048			31.2333	-0.792
	3.1275	0.43995			31.2667	-0.826			1.56333	0.38508			31.2667	-0.897			0.469167	0.308042					1.56333	0.51619			31.2667	-0.791
	3.13083	0.44248			31.3	-0.831			1.565	0.37903			31.3	-0.891			0.469667	0.326252					1.565	0.54476			31.3	-0.79
	3.13417	0.43742			31.3333	-0.819			1.56667	0.38508			31.3333	-0.881			0.470167	0.330804					1.56667	0.53238			31.3333	-0.783
	3.1375	0.42984			31.3667	-0.822			1.56833	0.37298			31.3667	-0.887			0.470667	0.30956					1.56833	0.56286			31.3667	-0.793
	3.14083	0.43363			31.4	-0.832			1.57	0.39113			31.4	-0.898			0.471167	0.30349					1.57	0.5419			31.4	-0.783
	3.14417	0.44121			31.4333	-0.826			1.57167	0.39315			31.4333	-0.897			0.471667	0.289833					1.57167	0.52286			31.4333	-0.789
	3.1475	0.43236			31.4667	-0.84			1.57333	0.36895			31.4667	-0.895			0.472167	0.283763					1.57333	0.5381			31.4667	-0.798
	3.15083	0.44627			31.5	-0.823			1.575	0.375			31.5	-0.891			0.472667	0.274659					1.575	0.5219			31.5	-0.788
	3.15417	0.44121			31.5333	-0.832			1.57667	0.38105			31.5333	-0.891			0.473167	0.282246					1.57667	0.54952			31.5333	-0.781
	3.1575	0.43742			31.5667	-0.835			1.57833	0.36895			31.5667	-0.884			0.473667	0.289833					1.57833	0.52952			31.5667	-0.788
	3.16083	0.43363			31.6	-0.841			1.58	0.36089			31.6	-0.891			0.474167	0.294385					1.58	0.52286			31.6	-0.798
	3.16417	0.42984			31.6333	-0.839			1.58167	0.36694			31.6333	-0.892			0.474667	0.300455					1.58167	0.53048			31.6333	-0.775
	3.1675	0.43995			31.6667	-0.828			1.58333	0.375			31.6667	-0.892			0.475167	0.320182					1.58333	0.54381			31.6667	-0.796
	3.17083	0.43489			31.7	-0.833			1.585	0.35685			31.7	-0.896			0.475667	0.329287					1.585	0.53619			31.7	-0.787
	3.17417	0.42604			31.7333	-0.831			1.58667	0.375			31.7333	-0.89			0.476167	0.320182					1.58667	0.54095			31.7333	-0.796
	3.1775	0.42604			31.7667	-0.827			1.58833	0.39718			31.7667	-0.901			0.476667	0.318665					1.58833	0.52286			31.7667	-0.783
	3.18083	0.44121			31.8	-0.834			1.59	0.3629			31.8	-0.896			0.477167	0.317147					1.59	0.53619			31.8	-0.794
	3.18417	0.43869			31.8333	-0.828			1.59167	0.36895			31.8333	-0.884			0.477667	0.294385					1.59167	0.5419			31.8333	-0.788
	3.1875	0.43363			31.8667	-0.83			1.59333	0.36895			31.8667	-0.896			0.478167	0.282246					1.59333	0.55429			31.8667	-0.792
	3.19083	0.43363			31.9	-0.829			1.595	0.37298			31.9	-0.904			0.478667	0.320182					1.595	0.55048			31.9	-0.786
	3.19417	0.43363			31.9333	-0.828			1.59667	0.36895			31.9333	-0.885			0.479167	0.29742					1.59667	0.54381			31.9333	-0.789
	3.1975	0.43236			31.9667	-0.828			1.59833	0.36895			31.9667	-0.893			0.479667	0.254932					1.59833	0.5219			31.9667	-0.782
	3.20083	0.43236			32	-0.841			1.6	0.3629			32	-0.889			0.480167	0.283763					1.6	0.53619			32	-0.786
	3.20417	0.43363			32.0333	-0.846			1.60167	0.38105			32.0333	-0.893			0.480667	0.298938					1.60167	0.54667			32.0333	-0.791
	3.2075	0.42857			32.0667	-0.839			1.60333	0.37903			32.0667	-0.891			0.481167	0.324734					1.60333	0.53238			32.0667	-0.792
	3.21083	0.42984			32.1	-0.84			1.605	0.36694			32.1	-0.885			0.481667	0.323217					1.605	0.53905			32.1	-0.801
	3.21417	0.42604			32.1333	-0.829			1.60667	0.37903			32.1333	-0.89			0.482167	0.3217					1.60667	0.56095			32.1333	-0.792
	3.2175	0.43742			32.1667	-0.836			1.60833	0.39919			32.1667	-0.892			0.482667	0.31563					1.60833	0.55429			32.1667	-0.782
	3.22083	0.43489			32.2	-0.833			1.61	0.37903			32.2	-0.889			0.483167	0.312595					1.61	0.54952			32.2	-0.79
	3.22417	0.43742			32.2333	-0.833			1.61167	0.39113			32.2333	-0.909			0.483667	0.31563					1.61167	0.53238			32.2333	-0.781
	3.2275	0.4311			32.2667	-0.828			1.61333	0.38508			32.2667	-0.888			0.484167	0.308042					1.61333	0.54095			32.2667	-0.787
	3.23083	0.42984			32.3	-0.832			1.615	0.38508			32.3	-0.895			0.484667	0.294385					1.615	0.5419			32.3	-0.792
	3.23417	0.42604			32.3333	-0.846			1.61667	0.35685			32.3333	-0.887			0.485167	0.288316					1.61667	0.54095			32.3333	-0.783
	3.2375	0.42857			32.3667	-0.836			1.61833	0.37298			32.3667	-0.893			0.485667	0.285281					1.61833	0.53238			32.3667	-0.797
	3.24083	0.43995			32.4	-0.839			1.62	0.38105			32.4	-0.892			0.486167	0.271624					1.62	0.55238			32.4	-0.791
	3.24417	0.43489			32.4333	-0.837			1.62167	0.38105			32.4333	-0.891			0.486667	0.274659					1.62167	0.5419			32.4333	-0.795
	3.2475	0.42984			32.4667	-0.842			1.62333	0.40927			32.4667	-0.896			0.487167	0.280728					1.62333	0.55524			32.4667	-0.792
	3.25083	0.43489			32.5	-0.841			1.625	0.39113			32.5	-0.897			0.487667	0.312595					1.625	0.56			32.5	-0.791
	3.25417	0.44121			32.5333	-0.83			1.62667	0.3629			32.5333	-0.89			0.488167	0.329287					1.62667	0.52952			32.5333	-0.787
	3.2575	0.43363			32.5667	-0.834			1.62833	0.375			32.5667	-0.895			0.488667	0.276176					1.62833	0.53905			32.5667	-0.792
	3.26083	0.4311			32.6	-0.834			1.63	0.36694			32.6	-0.896			0.489167	0.274659					1.63	0.54095			32.6	-0.802
	3.26417	0.43363			32.6333	-0.838			1.63167	0.42742			32.6333	-0.892			0.489667	0.271624					1.63167	0.53619			32.6333	-0.8
	3.2675	0.43995			32.6667	-0.837			1.63333	0.3629			32.6667	-0.894			0.490167	0.294385					1.63333	0.56286			32.6667	-0.787
	3.27083	0.42857			32.7	-0.84			1.635	0.375			32.7	-0.897			0.490667	0.305008					1.635	0.5381			32.7	-0.792
	3.27417	0.42604			32.7333	-0.832			1.63667	0.375			32.7333	-0.886			0.491167	0.298938					1.63667	0.52762			32.7333	-0.792
	3.2775	0.43489			32.7667	-0.828			1.63833	0.36895			32.7667	-0.89			0.491667	0.288316					1.63833	0.53619			32.7667	-0.788
	3.28083	0.43363			32.8	-0.843			1.64	0.39315			32.8	-0.882			0.492167	0.268589					1.64	0.54762			32.8	-0.782
	3.28417	0.42857			32.8333	-0.85			1.64167	0.375			32.8333	-0.889			0.492667	0.300455					1.64167	0.53619			32.8333	-0.793
	3.2875	0.42604			32.8667	-0.84			1.64333	0.3629			32.8667	-0.889			0.493167	0.317147					1.64333	0.55714			32.8667	-0.792
	3.29083	0.42984			32.9	-0.843			1.645	0.38508			32.9	-0.901			0.493667	0.289833					1.645	0.5581			32.9	-0.777
	3.29417	0.43489			32.9333	-0.837			1.64667	0.40524			32.9333	-0.899			0.494167	0.286798					1.64667	0.55714			32.9333	-0.789
	3.2975	0.43616			32.9667	-0.826			1.64833	0.38508			32.9667	-0.885			0.494667	0.280728					1.64833	0.55524			32.9667	-0.796
	3.30083	0.43363			33	-0.845			1.65	0.38508			33	-0.886			0.495167	0.276176					1.65	0.55524			33	-0.791
	3.30417	0.43363			33.0333	-0.849			1.65167	0.37903			33.0333	-0.889			0.495667	0.273141					1.65167	0.53238			33.0333	-0.793
	3.3075	0.43236			33.0667	-0.833			1.65333	0.37298			33.0667	-0.887			0.496167	0.289833					1.65333	0.54667			33.0667	-0.794
	3.31083	0.42857			33.1	-0.839			1.655	0.37903			33.1	-0.89			0.496667	0.295903					1.655	0.55714			33.1	-0.791
	3.31417	0.43363			33.1333	-0.838			1.65667	0.3871			33.1333	-0.886			0.497167	0.311077					1.65667	0.55524			33.1333	-0.779
	3.3175	0.43489			33.1667	-0.84			1.65833	0.37903			33.1667	-0.894			0.497667	0.305008					1.65833	0.53333			33.1667	-0.79
	3.32083	0.43869			33.2	-0.828			1.66	0.38105			33.2	-0.883			0.498167	0.30349					1.66	0.54476			33.2	-0.792
	3.32417	0.43742			33.2333	-0.84			1.66167	0.36895			33.2333	-0.892			0.498667	0.291351					1.66167	0.54952			33.2333	-0.789
	3.3275	0.43363			33.2667	-0.842			1.66333	0.37903			33.2667	-0.899			0.499167	0.295903					1.66333	0.57143			33.2667	-0.806
	3.33083	0.41972			33.3	-0.837			1.665	0.38508			33.3	-0.896			0.499667	0.305008					1.665	0.55524			33.3	-0.793
	3.33417	0.44248			33.3333	-0.841			1.66667	0.37298			33.3333	-0.883			0.500167	0.294385					1.66667	0.56095			33.3333	-0.79
	3.3375	0.43869			33.3667	-0.848			1.66833	0.36694			33.3667	-0.898			0.500667	0.289833					1.66833	0.53238			33.3667	-0.786
	3.34083	0.45638			33.4	-0.844			1.67	0.39718			33.4	-0.894			0.501167	0.320182					1.67	0.53905			33.4	-0.78
	3.34417	0.43489			33.4333	-0.832			1.67167	0.37298			33.4333	-0.889			0.501667	0.306525					1.67167	0.5419			33.4333	-0.782
	3.3475	0.43616			33.4667	-0.839			1.67333	0.37298			33.4667	-0.898			0.502167	0.280728					1.67333	0.52667			33.4667	-0.783
	3.35083	0.43363			33.5	-0.836			1.675	0.36089			33.5	-0.884			0.502667	0.262519					1.675	0.5381			33.5	-0.795
	3.35417	0.43616			33.5333	-0.842			1.67667	0.375			33.5333	-0.883			0.503167	0.254932					1.67667	0.53333			33.5333	-0.781
	3.3575	0.43236			33.5667	-0.834			1.67833	0.37298			33.5667	-0.891			0.503667	0.298938					1.67833	0.54476			33.5667	-0.795
	3.36083	0.43742			33.6	-0.841			1.68	0.38508			33.6	-0.887			0.504167	0.311077					1.68	0.52476			33.6	-0.799
	3.36417	0.43616			33.6333	-0.847			1.68167	0.37903			33.6333	-0.892			0.504667	0.335357					1.68167	0.54476			33.6333	-0.798
	3.3675	0.43363			33.6667	-0.829			1.68333	0.38105			33.6667	-0.898			0.505167	0.301973					1.68333	0.55524			33.6667	-0.79
	3.37083	0.44627			33.7	-0.844			1.685	0.375			33.7	-0.882			0.505667	0.285281					1.685	0.56			33.7	-0.795
	3.37417	0.42984			33.7333	-0.84			1.68667	0.3629			33.7333	-0.893			0.506167	0.268589					1.68667	0.55048			33.7333	-0.789
	3.3775	0.43742			33.7667	-0.844			1.68833	0.375			33.7667	-0.895			0.506667	0.273141					1.68833	0.51714			33.7667	-0.793
	3.38083	0.43742			33.8	-0.839			1.69	0.39315			33.8	-0.889			0.507167	0.280728					1.69	0.54476			33.8	-0.781
	3.38417	0.42984			33.8333	-0.844			1.69167	0.38508			33.8333	-0.901			0.507667	0.279211					1.69167	0.54762			33.8333	-0.798
	3.3875	0.44248			33.8667	-0.833			1.69333	0.39718			33.8667	-0.888			0.508167	0.277693					1.69333	0.52476			33.8667	-0.799
	3.39083	0.43869			33.9	-0.832			1.695	0.36895			33.9	-0.891			0.508667	0.282246					1.695	0.53619			33.9	-0.805
	3.39417	0.44121			33.9333	-0.844			1.69667	0.39718			33.9333	-0.892			0.509167	0.291351					1.69667	0.53333			33.9333	-0.799
	3.3975	0.44627			33.9667	-0.842			1.69833	0.36694			33.9667	-0.882			0.509667	0.311077					1.69833	0.54952			33.9667	-0.794
	3.40083	0.43742			34	-0.841			1.7	0.3871			34	-0.89			0.510167	0.306525					1.7	0.5381			34	-0.789
	3.40417	0.43616			34.0333	-0.839			1.70167	0.37903			34.0333	-0.892			0.510667	0.305008					1.70167	0.53905			34.0333	-0.796
	3.4075	0.43616			34.0667	-0.837			1.70333	0.39113			34.0667	-0.892			0.511167	0.312595					1.70333	0.54762			34.0667	-0.79
	3.41083	0.44248			34.1	-0.842			1.705	0.38508			34.1	-0.899			0.511667	0.311077					1.705	0.54095			34.1	-0.8
	3.41417	0.43995			34.1333	-0.834			1.70667	0.37903			34.1333	-0.884			0.512167	0.308042					1.70667	0.55714			34.1333	-0.794
	3.4175	0.44248			34.1667	-0.848			1.70833	0.39113			34.1667	-0.881			0.512667	0.31563					1.70833	0.54095			34.1667	-0.801
	3.42083	0.43869			34.2	-0.838			1.71	0.37903			34.2	-0.89			0.513167	0.320182					1.71	0.53619			34.2	-0.801
	3.42417	0.43616			34.2333	-0.84			1.71167	0.3871			34.2333	-0.887			0.513667	0.326252					1.71167	0.55714			34.2333	-0.793
	3.4275	0.43742			34.2667	-0.839			1.71333	0.3629			34.2667	-0.9			0.514167	0.329287					1.71333	0.53905			34.2667	-0.789
	3.43083	0.43742			34.3	-0.843			1.715	0.38105			34.3	-0.901			0.514667	0.335357					1.715	0.52667			34.3	-0.791
	3.43417	0.43742			34.3333	-0.842			1.71667	0.375			34.3333	-0.901			0.515167	0.335357					1.71667	0.54762			34.3333	-0.803
	3.4375	0.43489			34.3667	-0.831			1.71833	0.375			34.3667	-0.885			0.515667	0.335357					1.71833	0.51333			34.3667	-0.786
	3.44083	0.44248			34.4	-0.841			1.72	0.3871			34.4	-0.89			0.516167	0.330804					1.72	0.52667			34.4	-0.8
	3.44417	0.43995			34.4333	-0.851			1.72167	0.37298			34.4333	-0.903			0.516667	0.317147					1.72167	0.55048			34.4333	-0.783
	3.4475	0.44627			34.4667	-0.838			1.72333	0.39718			34.4667	-0.892			0.517167	0.289833					1.72333	0.52476			34.4667	-0.795
	3.45083	0.43363			34.5	-0.838			1.725	0.39919			34.5	-0.895			0.517667	0.283763					1.725	0.54095			34.5	-0.8
	3.45417	0.43742			34.5333	-0.843			1.72667	0.375			34.5333	-0.89			0.518167	0.280728					1.72667	0.53333			34.5333	-0.798
	3.4575	0.43236			34.5667	-0.84			1.72833	0.37903			34.5667	-0.895			0.518667	0.276176					1.72833	0.55238			34.5667	-0.794
	3.46083	0.43869			34.6	-0.84			1.73	0.37903			34.6	-0.884			0.519167	0.283763					1.73	0.52952			34.6	-0.791
	3.46417	0.4311			34.6333	-0.85			1.73167	0.39113			34.6333	-0.896			0.519667	0.300455					1.73167	0.57143			34.6333	-0.784
	3.4675	0.44374			34.6667	-0.843			1.73333	0.3871			34.6667	-0.893			0.520167	0.291351					1.73333	0.53524			34.6667	-0.808
	3.47083	0.43742			34.7	-0.845			1.735	0.36089			34.7	-0.885			0.520667	0.286798					1.735	0.55048			34.7	-0.783
	3.47417	0.43869			34.7333	-0.839			1.73667	0.38105			34.7333	-0.895			0.521167	0.285281					1.73667	0.54667			34.7333	-0.791
	3.4775	0.43869			34.7667	-0.852			1.73833	0.35484			34.7667	-0.888			0.521667	0.294385					1.73833	0.55524			34.7667	-0.787
	3.48083	0.43363			34.8	-0.846			1.74	0.40927			34.8	-0.908			0.522167	0.31563					1.74	0.56286			34.8	-0.797
	3.48417	0.43363			34.8333	-0.835			1.74167	0.3871			34.8333	-0.889			0.522667	0.311077					1.74167	0.52952			34.8333	-0.788
	3.4875	0.43742			34.8667	-0.846			1.74333	0.38105			34.8667	-0.896			0.523167	0.308042					1.74333	0.54952			34.8667	-0.788
	3.49083	0.44501			34.9	-0.85			1.745	0.37903			34.9	-0.894			0.523667	0.280728					1.745	0.51429			34.9	-0.811
	3.49417	0.43489			34.9333	-0.846			1.74667	0.39315			34.9333	-0.898			0.524167	0.279211					1.74667	0.51619			34.9333	-0.796
	3.4975	0.44627			34.9667	-0.852			1.74833	0.3871			34.9667	-0.897			0.524667	0.277693					1.74833	0.54476			34.9667	-0.792
	3.50083	0.44374			35	-0.838			1.75	0.37903			35	-0.896			0.525167	0.298938					1.75	0.53048			35	-0.801
	3.50417	0.43742			35.0333	-0.844			1.75167	0.41532			35.0333	-0.903			0.525667	0.311077					1.75167	0.56952			35.0333	-0.808
	3.5075	0.44501			35.0667	-0.846			1.75333	0.38508			35.0667	-0.891			0.526167	0.286798					1.75333	0.51905			35.0667	-0.795
	3.51083	0.44374			35.1	-0.838			1.755	0.38508			35.1	-0.894			0.526667	0.286798					1.755	0.52476			35.1	-0.805
	3.51417	0.43869			35.1333	-0.847			1.75667	0.39718			35.1333	-0.903			0.527167	0.273141					1.75667	0.51619			35.1333	-0.8
	3.5175	0.44248			35.1667	-0.84			1.75833	0.38105			35.1667	-0.895			0.527667	0.280728					1.75833	0.54476			35.1667	-0.788
	3.52083	0.43363			35.2	-0.848			1.76	0.36895			35.2	-0.905			0.528167	0.295903					1.76	0.53238			35.2	-0.792
	3.52417	0.44248			35.2333	-0.851			1.76167	0.39315			35.2333	-0.9			0.528667	0.29742					1.76167	0.56667			35.2333	-0.795
	3.5275	0.43489			35.2667	-0.846			1.76333	0.3871			35.2667	-0.889			0.529167	0.298938					1.76333	0.54381			35.2667	-0.791
	3.53083	0.43616			35.3	-0.834			1.765	0.375			35.3	-0.904			0.529667	0.31563					1.765	0.54476			35.3	-0.784
	3.53417	0.43995			35.3333	-0.848			1.76667	0.37298			35.3333	-0.899			0.530167	0.29742					1.76667	0.53905			35.3333	-0.796
	3.5375	0.44753			35.3667	-0.849			1.76833	0.40927			35.3667	-0.896			0.530667	0.264036					1.76833	0.53333			35.3667	-0.794
	3.54083	0.43995			35.4	-0.845			1.77	0.37903			35.4	-0.892			0.531167	0.288316					1.77	0.54667			35.4	-0.8
	3.54417	0.43742			35.4333	-0.848			1.77167	0.36895			35.4333	-0.897			0.531667	0.300455					1.77167	0.54095			35.4333	-0.806
	3.5475	0.43742			35.4667	-0.856			1.77333	0.39919			35.4667	-0.892			0.532167	0.312595					1.77333	0.51714			35.4667	-0.81
	3.55083	0.43995			35.5	-0.848			1.775	0.38508			35.5	-0.888			0.532667	0.298938					1.775	0.52667			35.5	-0.808
	3.55417	0.43616			35.5333	-0.848			1.77667	0.38105			35.5333	-0.886			0.533167	0.271624					1.77667	0.52476			35.5333	-0.795
	3.5575	0.43363			35.5667	-0.855			1.77833	0.3871			35.5667	-0.892			0.533667	0.295903					1.77833	0.5581			35.5667	-0.793
	3.56083	0.43742			35.6	-0.85			1.78	0.40524			35.6	-0.884			0.534167	0.308042					1.78	0.53238			35.6	-0.804
	3.56417	0.4311			35.6333	-0.849			1.78167	0.40524			35.6333	-0.899			0.534667	0.285281					1.78167	0.54762			35.6333	-0.795
	3.5675	0.43742			35.6667	-0.865			1.78333	0.39919			35.6667	-0.896			0.535167	0.295903					1.78333	0.52952			35.6667	-0.793
	3.57083	0.43742			35.7	-0.858			1.785	0.38508			35.7	-0.896			0.535667	0.320182					1.785	0.52			35.7	-0.811
	3.57417	0.44627			35.7333	-0.844			1.78667	0.39113			35.7333	-0.886			0.536167	0.294385					1.78667	0.54381			35.7333	-0.798
	3.5775	0.44374			35.7667	-0.857			1.78833	0.39113			35.7667	-0.884			0.536667	0.282246					1.78833	0.52952			35.7667	-0.796
	3.58083	0.43869			35.8	-0.84			1.79	0.39718			35.8	-0.895			0.537167	0.295903					1.79	0.53524			35.8	-0.799
	3.58417	0.43236			35.8333	-0.858			1.79167	0.40323			35.8333	-0.898			0.537667	0.30956					1.79167	0.53238			35.8333	-0.807
	3.5875	0.42604			35.8667	-0.852			1.79333	0.39718			35.8667	-0.899			0.538167	0.333839					1.79333	0.5219			35.8667	-0.789
	3.59083	0.41972			35.9	-0.853			1.795	0.40927			35.9	-0.897			0.538667	0.330804					1.795	0.53333			35.9	-0.79
	3.59417	0.4134			35.9333	-0.862			1.79667	0.37903			35.9333	-0.898			0.539167	0.329287					1.79667	0.53524			35.9333	-0.799
	3.5975	0.40708			35.9667	-0.857			1.79833	0.39718			35.9667	-0.891			0.539667	0.300455					1.79833	0.53238			35.9667	-0.803
	3.60083	0.40076			36	-0.851			1.8	0.39919			36	-0.9			0.540167	0.295903					1.8	0.55524			36	-0.796
	3.60417	0.73198			36.0333	-0.851			1.80167	0.38105			36.0333	-0.893			0.540667	0.285281					1.80167	0.55238			36.0333	-0.809
	3.6075	0.8445			36.0667	-0.854			1.80333	0.39113			36.0667	-0.905			0.541167	0.306525					1.80333	0.5219			36.0667	-0.813
	3.61083	0.59039			36.1	-0.844			1.805	0.40524			36.1	-0.897			0.541667	0.317147					1.805	0.54095			36.1	-0.797
	3.61417	0.5335			36.1333	-0.852			1.80667	0.39315			36.1333	-0.898			0.542167	0.291351					1.80667	0.51905			36.1333	-0.804
	3.6175	0.49684			36.1667	-0.856			1.80833	0.39718			36.1667	-0.891			0.542667	0.294385					1.80833	0.5381			36.1667	-0.801
	3.62083	0.47914			36.2	-0.853			1.81	0.40524			36.2	-0.897			0.543167	0.298938					1.81	0.54095			36.2	-0.795
	3.62417	0.4665			36.2333	-0.846			1.81167	0.39718			36.2333	-0.879			0.543667	0.306525					1.81167	0.54667			36.2333	-0.799
	3.6275	0.4804			36.2667	-0.844			1.81333	0.39315			36.2667	-0.899			0.544167	0.311077					1.81333	0.53619			36.2667	-0.802
	3.63083	0.4804			36.3	-0.857			1.815	0.40927			36.3	-0.893			0.544667	0.30349					1.815	0.54381			36.3	-0.81
	3.63417	0.47408			36.3333	-0.844			1.81667	0.39919			36.3333	-0.892			0.545167	0.30349					1.81667	0.54762			36.3333	-0.802
	3.6375	0.46903			36.3667	-0.857			1.81833	0.42137			36.3667	-0.895			0.545667	0.30349					1.81833	0.54667			36.3667	-0.803
	3.64083	0.46903			36.4	-0.848			1.82	0.42137			36.4	-0.893			0.546167	0.306525					1.82	0.56095			36.4	-0.794
	3.64417	0.47029			36.4333	-0.85			1.82167	0.40927			36.4333	-0.903			0.546667	0.308042					1.82167	0.54952			36.4333	-0.805
	3.6475	0.44627			36.4667	-0.849			1.82333	0.39718			36.4667	-0.899			0.547167	0.264036					1.82333	0.55714			36.4667	-0.801
	3.65083	0.45765			36.5	-0.845			1.825	0.39919			36.5	-0.895			0.547667	0.267071					1.825	0.52952			36.5	-0.793
	3.65417	0.43489			36.5333	-0.855			1.82667	0.38105			36.5333	-0.9			0.548167	0.271624					1.82667	0.54667			36.5333	-0.794
	3.6575	0.45638			36.5667	-0.85			1.82833	0.39718			36.5667	-0.899			0.548667	0.30349					1.82833	0.54952			36.5667	-0.805
	3.66083	0.45259			36.6	-0.849			1.83	0.39919			36.6	-0.891			0.549167	0.320182					1.83	0.54476			36.6	-0.801
	3.66417	0.4488			36.6333	-0.847			1.83167	0.39315			36.6333	-0.903			0.549667	0.3217					1.83167	0.53048			36.6333	-0.814
	3.6675	0.45259			36.6667	-0.853			1.83333	0.39919			36.6667	-0.905			0.550167	0.301973					1.83333	0.52286			36.6667	-0.794
	3.67083	0.43616			36.7	-0.839			1.835	0.40927			36.7	-0.896			0.550667	0.261002					1.835	0.53619			36.7	-0.796
	3.67417	0.4488			36.7333	-0.854			1.83667	0.40323			36.7333	-0.895			0.551167	0.292868					1.83667	0.53905			36.7333	-0.804
	3.6775	0.45386			36.7667	-0.866			1.83833	0.39113			36.7667	-0.895			0.551667	0.308042					1.83833	0.53905			36.7667	-0.803
	3.68083	0.44627			36.8	-0.865			1.84	0.40927			36.8	-0.904			0.552167	0.326252					1.84	0.55048			36.8	-0.8
	3.68417	0.44627			36.8333	-0.849			1.84167	0.39919			36.8333	-0.903			0.552667	0.317147					1.84167	0.5419			36.8333	-0.811
	3.6875	0.44753			36.8667	-0.847			1.84333	0.39113			36.8667	-0.898			0.553167	0.295903					1.84333	0.52667			36.8667	-0.799
	3.69083	0.44248			36.9	-0.849			1.845	0.40927			36.9	-0.908			0.553667	0.274659					1.845	0.54952			36.9	-0.811
	3.69417	0.45006			36.9333	-0.85			1.84667	0.3871			36.9333	-0.901			0.554167	0.264036					1.84667	0.50286			36.9333	-0.798
	3.6975	0.45006			36.9667	-0.85			1.84833	0.40323			36.9667	-0.898			0.554667	0.3217					1.84833	0.56			36.9667	-0.813
	3.70083	0.44501			37	-0.862			1.85	0.39718			37	-0.895			0.555167	0.330804					1.85	0.52286			37	-0.814
	3.70417	0.45765			37.0333	-0.847			1.85167	0.39919			37.0333	-0.907			0.555667	0.347496					1.85167	0.50762			37.0333	-0.809
	3.7075	0.44501			37.0667	-0.858			1.85333	0.39113			37.0667	-0.899			0.556167	0.338392					1.85333	0.54762			37.0667	-0.814
	3.71083	0.46144			37.1	-0.845			1.855	0.39718			37.1	-0.914			0.556667	0.333839					1.855	0.52762			37.1	-0.808
	3.71417	0.44248			37.1333	-0.857			1.85667	0.40524			37.1333	-0.897			0.557167	0.289833					1.85667	0.53905			37.1333	-0.807
	3.7175	0.43363			37.1667	-0.86			1.85833	0.39919			37.1667	-0.897			0.557667	0.292868					1.85833	0.5581			37.1667	-0.801
	3.72083	0.44248			37.2	-0.854			1.86	0.39113			37.2	-0.897			0.558167	0.300455					1.86	0.51619			37.2	-0.8
	3.72417	0.44248			37.2333	-0.851			1.86167	0.40927			37.2333	-0.907			0.558667	0.30956					1.86167	0.53333			37.2333	-0.813
	3.7275	0.47914			37.2667	-0.84			1.86333	0.40323			37.2667	-0.9			0.559167	0.312595					1.86333	0.55048			37.2667	-0.8
	3.73083	0.45891			37.3	-0.847			1.865	0.41532			37.3	-0.89			0.559667	0.312595					1.865	0.53905			37.3	-0.804
	3.73417	0.47029			37.3333	-0.861			1.86667	0.40524			37.3333	-0.901			0.560167	0.318665					1.86667	0.53619			37.3333	-0.803
	3.7375	0.44501			37.3667	-0.845			1.86833	0.39315			37.3667	-0.895			0.560667	0.329287					1.86833	0.52952			37.3667	-0.802
	3.74083	0.44627			37.4	-0.852			1.87	0.41935			37.4	-0.888			0.561167	0.320182					1.87	0.52762			37.4	-0.8
	3.74417	0.45006			37.4333	-0.856			1.87167	0.39315			37.4333	-0.895			0.561667	0.31563					1.87167	0.55429			37.4333	-0.813
	3.7475	0.45006			37.4667	-0.856			1.87333	0.40927			37.4667	-0.906			0.562167	0.305008					1.87333	0.51905			37.4667	-0.803
	3.75083	0.44374			37.5	-0.854			1.875	0.41331			37.5	-0.893			0.562667	0.301973					1.875	0.54476			37.5	-0.806
	3.75417	0.43489			37.5333	-0.861			1.87667	0.41331			37.5333	-0.904			0.563167	0.294385					1.87667	0.54381			37.5333	-0.806
	3.7575	0.45259			37.5667	-0.855			1.87833	0.38508			37.5667	-0.884			0.563667	0.308042					1.87833	0.56857			37.5667	-0.802
	3.76083	0.44627			37.6	-0.862			1.88	0.39919			37.6	-0.904			0.564167	0.31563					1.88	0.54381			37.6	-0.806
	3.76417	0.43742			37.6333	-0.857			1.88167	0.39113			37.6333	-0.899			0.564667	0.273141					1.88167	0.53524			37.6333	-0.798
	3.7675	0.44248			37.6667	-0.859			1.88333	0.39315			37.6667	-0.903			0.565167	0.282246					1.88333	0.56857			37.6667	-0.805
	3.77083	0.45006			37.7	-0.854			1.885	0.40524			37.7	-0.893			0.565667	0.300455					1.885	0.55524			37.7	-0.806
	3.77417	0.44627			37.7333	-0.846			1.88667	0.40323			37.7333	-0.897			0.566167	0.311077					1.88667	0.56571			37.7333	-0.811
	3.7775	0.44501			37.7667	-0.862			1.88833	0.40524			37.7667	-0.906			0.566667	0.31563					1.88833	0.55714			37.7667	-0.801
	3.78083	0.44501			37.8	-0.847			1.89	0.41331			37.8	-0.896			0.567167	0.291351					1.89	0.52667			37.8	-0.812
	3.78417	0.44248			37.8333	-0.847			1.89167	0.41532			37.8333	-0.901			0.567667	0.294385					1.89167	0.53524			37.8333	-0.799
	3.7875	0.45006			37.8667	-0.845			1.89333	0.38508			37.8667	-0.906			0.568167	0.300455					1.89333	0.54476			37.8667	-0.808
	3.79083	0.4488			37.9	-0.853			1.895	0.40323			37.9	-0.897			0.568667	0.295903					1.895	0.54381			37.9	-0.796
	3.79417	0.45259			37.9333	-0.855			1.89667	0.4375			37.9333	-0.885			0.569167	0.294385					1.89667	0.54381			37.9333	-0.801
	3.7975	0.44374			37.9667	-0.859			1.89833	0.41532			37.9667	-0.904			0.569667	0.330804					1.89833	0.56667			37.9667	-0.805
	3.80083	0.44627			38	-0.85			1.9	0.43145			38	-0.9			0.570167	0.326252					1.9	0.53333			38	-0.81
	3.80417	0.44248			38.0333	-0.86			1.90167	0.42742			38.0333	-0.902			0.570667	0.317147					1.90167	0.52762			38.0333	-0.805
	3.8075	0.43995			38.0667	-0.848			1.90333	0.41331			38.0667	-0.892			0.571167	0.305008					1.90333	0.51905			38.0667	-0.798
	3.81083	0.44501			38.1	-0.839			1.905	0.39919			38.1	-0.893			0.571667	0.333839					1.905	0.53524			38.1	-0.804
	3.81417	0.44627			38.1333	-0.857			1.90667	0.41331			38.1333	-0.897			0.572167	0.432473					1.90667	0.5419			38.1333	-0.821
	3.8175	0.44248			38.1667	-0.85			1.90833	0.40927			38.1667	-0.901			0.572667	0.481032					1.90833	0.53905			38.1667	-0.813
	3.82083	0.44501			38.2	-0.858			1.91	0.41935			38.2	-0.906			0.573167	0.511381					1.91	0.52476			38.2	-0.808
	3.82417	0.44121			38.2333	-0.858			1.91167	0.39919			38.2333	-0.901			0.573667	0.522003					1.91167	0.54476			38.2333	-0.801
	3.8275	0.44627			38.2667	-0.867			1.91333	0.39718			38.2667	-0.911			0.574167	0.544765					1.91333	0.55524			38.2667	-0.808
	3.83083	0.44753			38.3	-0.853			1.915	0.39113			38.3	-0.908			0.574667	0.544765					1.915	0.55429			38.3	-0.808
	3.83417	0.44374			38.3333	-0.862			1.91667	0.39919			38.3333	-0.9			0.575167	0.544765					1.91667	0.5419			38.3333	-0.802
	3.8375	0.44374			38.3667	-0.863			1.91833	0.39113			38.3667	-0.889			0.575667	0.549317					1.91833	0.52476			38.3667	-0.814
	3.84083	0.44248			38.4	-0.859			1.92	0.39315			38.4	-0.897			0.576167	0.544765					1.92	0.54952			38.4	-0.795
	3.84417	0.44248			38.4333	-0.856			1.92167	0.40323			38.4333	-0.89			0.576667	0.537178					1.92167	0.52286			38.4333	-0.809
	3.8475	0.44501			38.4667	-0.853			1.92333	0.39718			38.4667	-0.9			0.577167	0.517451					1.92333	0.51333			38.4667	-0.817
	3.85083	0.44627			38.5	-0.859			1.925	0.41532			38.5	-0.901			0.577667	0.506829					1.925	0.51619			38.5	-0.803
	3.85417	0.44753			38.5333	-0.854			1.92667	0.39919			38.5333	-0.909			0.578167	0.471927					1.92667	0.53238			38.5333	-0.796
	3.8575	0.44248			38.5667	-0.855			1.92833	0.40927			38.5667	-0.904			0.578667	0.46434					1.92833	0.56381			38.5667	-0.813
	3.86083	0.44753			38.6	-0.867			1.93	0.39113			38.6	-0.897			0.579167	0.447648					1.93	0.54476			38.6	-0.819
	3.86417	0.44374			38.6333	-0.859			1.93167	0.41532			38.6333	-0.9			0.579667	0.415781					1.93167	0.5381			38.6333	-0.814
	3.8675	0.44248			38.6667	-0.852			1.93333	0.42742			38.6667	-0.892			0.580167	0.400607					1.93333	0.53905			38.6667	-0.814
	3.87083	0.43869			38.7	-0.852			1.935	0.41331			38.7	-0.896			0.580667	0.418816					1.935	0.53238			38.7	-0.811
	3.87417	0.44374			38.7333	-0.856			1.93667	0.4375			38.7333	-0.896			0.581167	0.402124					1.93667	0.53333			38.7333	-0.809
	3.8775	0.44248			38.7667	-0.856			1.93833	0.40323			38.7667	-0.904			0.581667	0.368741					1.93833	0.53905			38.7667	-0.801
	3.88083	0.45006			38.8	-0.855			1.94	0.40323			38.8	-0.897			0.582167	0.362671					1.94	0.52952			38.8	-0.821
	3.88417	0.44121			38.8333	-0.854			1.94167	0.40323			38.8333	-0.895			0.582667	0.359636					1.94167	0.53333			38.8333	-0.81
	3.8875	0.44627			38.8667	-0.856			1.94333	0.40524			38.8667	-0.909			0.583167	0.329287					1.94333	0.53905			38.8667	-0.808
	3.89083	0.44248			38.9	-0.856			1.945	0.44556			38.9	-0.891			0.583667	0.320182					1.945	0.54952			38.9	-0.81
	3.89417	0.44753			38.9333	-0.852			1.94667	0.41532			38.9333	-0.906			0.584167	0.300455					1.94667	0.53619			38.9333	-0.816
	3.8975	0.44248			38.9667	-0.861			1.94833	0.41331			38.9667	-0.908			0.584667	0.317147					1.94833	0.5219			38.9667	-0.817
	3.90083	0.43995			39	-0.846			1.95	0.42137			39	-0.898			0.585167	0.324734					1.95	0.55524			39	-0.806
	3.90417	0.43616			39.0333	-0.851			1.95167	0.42742			39.0333	-0.906			0.585667	0.326252					1.95167	0.53238			39.0333	-0.82
	3.9075	0.43363			39.0667	-0.863			1.95333	0.40323			39.0667	-0.899			0.586167	0.31563					1.95333	0.55048			39.0667	-0.812
	3.91083	0.44627			39.1	-0.861			1.955	0.41532			39.1	-0.894			0.586667	0.291351					1.955	0.51619			39.1	-0.802
	3.91417	0.43742			39.1333	-0.864			1.95667	0.42137			39.1333	-0.896			0.587167	0.298938					1.95667	0.53333			39.1333	-0.81
	3.9175	0.42984			39.1667	-0.85			1.95833	0.4254			39.1667	-0.901			0.587667	0.30349					1.95833	0.5381			39.1667	-0.806
	3.92083	0.45259			39.2	-0.85			1.96	0.41532			39.2	-0.895			0.588167	0.294385					1.96	0.53619			39.2	-0.814
	3.92417	0.43869			39.2333	-0.845			1.96167	0.4375			39.2333	-0.906			0.588667	0.291351					1.96167	0.54476			39.2333	-0.82
	3.9275	0.44121			39.2667	-0.855			1.96333	0.41532			39.2667	-0.909			0.589167	0.286798					1.96333	0.54667			39.2667	-0.809
	3.93083	0.42731			39.3	-0.859			1.965	0.41331			39.3	-0.901			0.589667	0.285281					1.965	0.55048			39.3	-0.81
	3.93417	0.43742			39.3333	-0.843			1.96667	0.41532			39.3333	-0.893			0.590167	0.285281					1.96667	0.54762			39.3333	-0.812
	3.9375	0.42857			39.3667	-0.859			1.96833	0.43145			39.3667	-0.902			0.590667	0.324734					1.96833	0.55524			39.3667	-0.818
	3.94083	0.45006			39.4	-0.859			1.97	0.41331			39.4	-0.909			0.591167	0.311077					1.97	0.54095			39.4	-0.815
	3.94417	0.44248			39.4333	-0.849			1.97167	0.42742			39.4333	-0.895			0.591667	0.282246					1.97167	0.52952			39.4333	-0.805
	3.9475	0.44627			39.4667	-0.855			1.97333	0.39919			39.4667	-0.896			0.592167	0.279211					1.97333	0.56381			39.4667	-0.811
	3.95083	0.44248			39.5	-0.851			1.975	0.39919			39.5	-0.894			0.592667	0.277693					1.975	0.54952			39.5	-0.812
	3.95417	0.44627			39.5333	-0.865			1.97667	0.40927			39.5333	-0.9			0.593167	0.286798					1.97667	0.54952			39.5333	-0.809
	3.9575	0.4488			39.5667	-0.859			1.97833	0.39919			39.5667	-0.903			0.593667	0.288316					1.97833	0.55238			39.5667	-0.808
	3.96083	0.4311			39.6	-0.855			1.98	0.4254			39.6	-0.903			0.594167	0.291351					1.98	0.54476			39.6	-0.815
	3.96417	0.43742			39.6333	-0.867			1.98167	0.41331			39.6333	-0.899			0.594667	0.283763					1.98167	0.53524			39.6333	-0.813
	3.9675	0.43363			39.6667	-0.866			1.98333	0.39113			39.6667	-0.893			0.595167	0.280728					1.98333	0.53905			39.6667	-0.819
	3.97083	0.43995			39.7	-0.848			1.985	0.41935			39.7	-0.889			0.595667	0.271624					1.985	0.53619			39.7	-0.813
	3.97417	0.43742			39.7333	-0.862			1.98667	0.40927			39.7333	-0.901			0.596167	0.265554					1.98667	0.51048			39.7333	-0.804
	3.9775	0.43236			39.7667	-0.861			1.98833	0.42137			39.7667	-0.884			0.596667	0.254932					1.98833	0.54476			39.7667	-0.818
	3.98083	0.44121			39.8	-0.87			1.99	0.42137			39.8	-0.899			0.597167	0.274659					1.99	0.53524			39.8	-0.81
	3.98417	0.44121			39.8333	-0.856			1.99167	0.41935			39.8333	-0.893			0.597667	0.285281					1.99167	0.51143			39.8333	-0.824
	3.9875	0.43995			39.8667	-0.867			1.99333	0.42742			39.8667	-0.895			0.598167	0.291351					1.99333	0.54095			39.8667	-0.808
	3.99083	0.44248			39.9	-0.862			1.995	0.41532			39.9	-0.9			0.598667	0.285281					1.995	0.50857			39.9	-0.809
	3.99417	0.44627			39.9333	-0.863			1.99667	0.42137			39.9333	-0.895			0.599167	0.271624					1.99667	0.5419			39.9333	-0.816
	3.9975	0.44121			39.9667	-0.858			1.99833	0.41331			39.9667	-0.901			0.599667	0.276176					1.99833	0.5219			39.9667	-0.801
	4.00083	0.44627			40	-0.86			2	0.40524			40	-0.908			0.600167	0.277693					2	0.53524			40	-0.818
	4.00417	0.44501			40.0333	-0.86			2.00167	0.42742			40.0333	-0.895			0.600667	0.289833					2.00167	0.53048			40.0333	-0.807
	4.0075	0.43742			40.0667	-0.859			2.00333	0.43952			40.0667	-0.902			0.601167	0.268589					2.00333	0.55524			40.0667	-0.827
	4.01083	0.43869			40.1	-0.86			2.005	0.43347			40.1	-0.908			0.601667	0.227618					2.005	0.5419			40.1	-0.824
	4.01417	0.44627			40.1333	-0.853			2.00667	0.43347			40.1333	-0.888			0.602167	0.241275					2.00667	0.52762			40.1333	-0.82
	4.0175	0.44121			40.1667	-0.862			2.00833	0.41532			40.1667	-0.89			0.602667	0.247344					2.00833	0.54952			40.1667	-0.809
	4.02083	0.43489			40.2	-0.852			2.01	0.42137			40.2	-0.895			0.603167	0.207891					2.01	0.55524			40.2	-0.81
	4.02417	0.43742			40.2333	-0.861			2.01167	0.44355			40.2333	-0.908			0.603667	0.210926					2.01167	0.51905			40.2333	-0.811
	4.0275	0.43742			40.2667	-0.846			2.01333	0.43952			40.2667	-0.896			0.604167	0.216995					2.01333	0.5381			40.2667	-0.81
	4.03083	0.44248			40.3	-0.87			2.015	0.42742			40.3	-0.907			0.604667	0.253414					2.015	0.54952			40.3	-0.811
	4.03417	0.43363			40.3333	-0.865			2.01667	0.41532			40.3333	-0.897			0.605167	0.271624					2.01667	0.54667			40.3333	-0.814
	4.0375	0.44121			40.3667	-0.868			2.01833	0.42137			40.3667	-0.904			0.605667	0.277693					2.01833	0.5419			40.3667	-0.806
	4.04083	0.43742			40.4	-0.861			2.02	0.4375			40.4	-0.899			0.606167	0.268589					2.02	0.53238			40.4	-0.815
	4.04417	0.44121			40.4333	-0.861			2.02167	0.4375			40.4333	-0.902			0.606667	0.247344					2.02167	0.53048			40.4333	-0.82
	4.0475	0.43995			40.4667	-0.871			2.02333	0.41935			40.4667	-0.904			0.607167	0.257967					2.02333	0.53619			40.4667	-0.822
	4.05083	0.43363			40.5	-0.859			2.025	0.41532			40.5	-0.9			0.607667	0.264036					2.025	0.54095			40.5	-0.81
	4.05417	0.43363			40.5333	-0.852			2.02667	0.41935			40.5333	-0.896			0.608167	0.259484					2.02667	0.53333			40.5333	-0.818
	4.0575	0.43616			40.5667	-0.867			2.02833	0.41935			40.5667	-0.903			0.608667	0.254932					2.02833	0.5381			40.5667	-0.819
	4.06083	0.43236			40.6	-0.862			2.03	0.43952			40.6	-0.9			0.609167	0.247344					2.03	0.5019			40.6	-0.799
	4.06417	0.44627			40.6333	-0.857			2.03167	0.4254			40.6333	-0.908			0.609667	0.254932					2.03167	0.53905			40.6333	-0.815
	4.0675	0.44248			40.6667	-0.869			2.03333	0.43347			40.6667	-0.897			0.610167	0.259484					2.03333	0.56			40.6667	-0.815
	4.07083	0.42731			40.7	-0.858			2.035	0.43952			40.7	-0.892			0.610667	0.245827					2.035	0.54667			40.7	-0.814
	4.07417	0.43616			40.7333	-0.861			2.03667	0.41331			40.7333	-0.907			0.611167	0.245827					2.03667	0.52667			40.7333	-0.81
	4.0775	0.43363			40.7667	-0.858			2.03833	0.43952			40.7667	-0.907			0.611667	0.245827					2.03833	0.53524			40.7667	-0.823
	4.08083	0.43742			40.8	-0.876			2.04	0.42742			40.8	-0.901			0.612167	0.24431					2.04	0.5581			40.8	-0.813
	4.08417	0.43869			40.8333	-0.859			2.04167	0.43347			40.8333	-0.902			0.612667	0.242792					2.04167	0.5419			40.8333	-0.806
	4.0875	0.44248			40.8667	-0.86			2.04333	0.41935			40.8667	-0.892			0.613167	0.242792					2.04333	0.55048			40.8667	-0.806
	4.09083	0.43869			40.9	-0.865			2.045	0.41935			40.9	-0.908			0.613667	0.242792					2.045	0.51143			40.9	-0.818
	4.09417	0.44121			40.9333	-0.857			2.04667	0.42137			40.9333	-0.907			0.614167	0.242792					2.04667	0.5381			40.9333	-0.818
	4.0975	0.45006			40.9667	-0.86			2.04833	0.42137			40.9667	-0.894			0.614667	0.241275					2.04833	0.55238			40.9667	-0.822
	4.10083	0.44248			41	-0.86			2.05	0.43145			41	-0.901			0.615167	0.241275					2.05	0.5581			41	-0.819
	4.10417	0.43363			41.0333	-0.865			2.05167	0.41532			41.0333	-0.895			0.615667	0.241275					2.05167	0.55714			41.0333	-0.815
	4.1075	0.43363			41.0667	-0.865			2.05333	0.44355			41.0667	-0.908			0.616167	0.241275					2.05333	0.51429			41.0667	-0.808
	4.11083	0.43616			41.1	-0.856			2.055	0.4496			41.1	-0.9			0.616667	0.239757					2.055	0.52762			41.1	-0.809
	4.11417	0.43742			41.1333	-0.855			2.05667	0.44355			41.1333	-0.894			0.617167	0.23824					2.05667	0.53619			41.1333	-0.819
	4.1175	0.44374			41.1667	-0.86			2.05833	0.44355			41.1667	-0.907			0.617667	0.23824					2.05833	0.5419			41.1667	-0.819
	4.12083	0.44248			41.2	-0.865			2.06	0.43347			41.2	-0.903			0.618167	0.23824					2.06	0.57143			41.2	-0.818
	4.12417	0.4488			41.2333	-0.863			2.06167	0.41935			41.2333	-0.903			0.618667	0.236722					2.06167	0.53333			41.2333	-0.822
	4.1275	0.43869			41.2667	-0.858			2.06333	0.41331			41.2667	-0.904			0.619167	0.235205					2.06333	0.54381			41.2667	-0.828
	4.13083	0.43616			41.3	-0.859			2.065	0.4254			41.3	-0.902			0.619667	0.216995					2.065	0.55524			41.3	-0.817
	4.13417	0.43995			41.3333	-0.869			2.06667	0.4254			41.3333	-0.91			0.620167	0.200303					2.06667	0.54095			41.3333	-0.816
	4.1375	0.43995			41.3667	-0.866			2.06833	0.47782			41.3667	-0.905			0.620667	0.233687					2.06833	0.51143			41.3667	-0.825
	4.14083	0.43363			41.4	-0.87			2.07	0.4254			41.4	-0.909			0.621167	0.276176					2.07	0.51714			41.4	-0.823
	4.14417	0.44374			41.4333	-0.865			2.07167	0.41935			41.4333	-0.905			0.621667	0.320182					2.07167	0.5419			41.4333	-0.823
	4.1475	0.43489			41.4667	-0.868			2.07333	0.42742			41.4667	-0.904			0.622167	0.335357					2.07333	0.53619			41.4667	-0.824
	4.15083	0.44627			41.5	-0.855			2.075	0.4254			41.5	-0.907			0.622667	0.330804					2.075	0.52476			41.5	-0.823
	4.15417	0.44121			41.5333	-0.855			2.07667	0.43145			41.5333	-0.91			0.623167	0.335357					2.07667	0.53238			41.5333	-0.808
	4.1575	0.43489			41.5667	-0.872			2.07833	0.43347			41.5667	-0.891			0.623667	0.332322					2.07833	0.49714			41.5667	-0.817
	4.16083	0.43616			41.6	-0.876			2.08	0.44355			41.6	-0.9			0.624167	0.332322					2.08	0.5381			41.6	-0.817
	4.16417	0.43995			41.6333	-0.857			2.08167	0.42742			41.6333	-0.897			0.624667	0.341426					2.08167	0.52286			41.6333	-0.805
	4.1675	0.43995			41.6667	-0.866			2.08333	0.43145			41.6667	-0.906			0.625167	0.327769					2.08333	0.53619			41.6667	-0.813
	4.17083	0.45386			41.7	-0.862			2.085	0.4375			41.7	-0.908			0.625667	0.350531					2.085	0.53048			41.7	-0.815
	4.17417	0.43995			41.7333	-0.862			2.08667	0.4375			41.7333	-0.905			0.626167	0.312595					2.08667	0.53048			41.7333	-0.812
	4.1775	0.43616			41.7667	-0.857			2.08833	0.42742			41.7667	-0.895			0.626667	0.279211					2.08833	0.55238			41.7667	-0.815
	4.18083	0.43616			41.8	-0.866			2.09	0.41935			41.8	-0.899			0.627167	0.253414					2.09	0.52762			41.8	-0.81
	4.18417	0.44248			41.8333	-0.87			2.09167	0.41331			41.8333	-0.894			0.627667	0.248862					2.09167	0.54952			41.8333	-0.815
	4.1875	0.44121			41.8667	-0.858			2.09333	0.40927			41.8667	-0.902			0.628167	0.236722					2.09333	0.52286			41.8667	-0.819
	4.19083	0.44501			41.9	-0.87			2.095	0.4375			41.9	-0.903			0.628667	0.22003					2.095	0.54095			41.9	-0.815
	4.19417	0.44753			41.9333	-0.872			2.09667	0.43952			41.9333	-0.909			0.629167	0.198786					2.09667	0.54952			41.9333	-0.83
	4.1975	0.43869			41.9667	-0.861			2.09833	0.43952			41.9667	-0.902			0.629667	0.200303					2.09833	0.53333			41.9667	-0.817
	4.20083	0.43995			42	-0.861			2.1	0.42742			42	-0.892			0.630167	0.215478					2.1	0.53333			42	-0.817
	4.20417	0.43742			42.0333	-0.854			2.10167	0.4375			42.0333	-0.889			0.630667	0.218513					2.10167	0.5581			42.0333	-0.826
	4.2075	0.42984			42.0667	-0.864			2.10333	0.44355			42.0667	-0.898			0.631167	0.227618					2.10333	0.52476			42.0667	-0.814
	4.21083	0.43489			42.1	-0.859			2.105	0.43145			42.1	-0.902			0.631667	0.23824					2.105	0.55048			42.1	-0.818
	4.21417	0.44121			42.1333	-0.866			2.10667	0.44355			42.1333	-0.898			0.632167	0.241275					2.10667	0.51714			42.1333	-0.809
	4.2175	0.44248			42.1667	-0.863			2.10833	0.43347			42.1667	-0.894			0.632667	0.229135					2.10833	0.52			42.1667	-0.822
	4.22083	0.43742			42.2	-0.872			2.11	0.43145			42.2	-0.904			0.633167	0.2261					2.11	0.50857			42.2	-0.815
	4.22417	0.44248			42.2333	-0.876			2.11167	0.44556			42.2333	-0.907			0.633667	0.216995					2.11167	0.55524			42.2333	-0.816
	4.2275	0.44374			42.2667	-0.869			2.11333	0.46169			42.2667	-0.899			0.634167	0.207891					2.11333	0.52667			42.2667	-0.818
	4.23083	0.44753			42.3	-0.88			2.115	0.43145			42.3	-0.913			0.634667	0.223065					2.115	0.52952			42.3	-0.82
	4.23417	0.40961			42.3333	-0.868			2.11667	0.44355			42.3333	-0.899			0.635167	0.241275					2.11667	0.5219			42.3333	-0.817
	4.2375	0.44501			42.3667	-0.859			2.11833	0.4375			42.3667	-0.911			0.635667	0.242792					2.11833	0.56667			42.3667	-0.823
	4.24083	0.42604			42.4	-0.867			2.12	0.43347			42.4	-0.894			0.636167	0.230653					2.12	0.54476			42.4	-0.825
	4.24417	0.43236			42.4333	-0.857			2.12167	0.43145			42.4333	-0.906			0.636667	0.206373					2.12167	0.51619			42.4333	-0.809
	4.2475	0.44501			42.4667	-0.874			2.12333	0.4375			42.4667	-0.909			0.637167	0.198786					2.12333	0.53524			42.4667	-0.818
	4.25083	0.44501			42.5	-0.874			2.125	0.41532			42.5	-0.892			0.637667	0.189681					2.125	0.52476			42.5	-0.821
	4.25417	0.43363			42.5333	-0.874			2.12667	0.45161			42.5333	-0.906			0.638167	0.221548					2.12667	0.54476			42.5333	-0.813
	4.2575	0.43236			42.5667	-0.862			2.12833	0.43145			42.5667	-0.891			0.638667	0.2261					2.12833	0.54095			42.5667	-0.817
	4.26083	0.44248			42.6	-0.86			2.13	0.43347			42.6	-0.89			0.639167	0.23824					2.13	0.53619			42.6	-0.827
	4.26417	0.43742			42.6333	-0.873			2.13167	0.40524			42.6333	-0.902			0.639667	0.203338					2.13167	0.53619			42.6333	-0.831
	4.2675	0.43616			42.6667	-0.869			2.13333	0.44355			42.6667	-0.892			0.640167	0.201821					2.13333	0.54095			42.6667	-0.817
	4.27083	0.43363			42.7	-0.861			2.135	0.4375			42.7	-0.9			0.640667	0.248862					2.135	0.53048			42.7	-0.816
	4.27417	0.43742			42.7333	-0.863			2.13667	0.43952			42.7333	-0.9			0.641167	0.235205					2.13667	0.52			42.7333	-0.824
	4.2775	0.44121			42.7667	-0.876			2.13833	0.4496			42.7667	-0.908			0.641667	0.23824					2.13833	0.52476			42.7667	-0.823
	4.28083	0.43995			42.8	-0.865			2.14	0.44556			42.8	-0.894			0.642167	0.253414					2.14	0.54952			42.8	-0.815
	4.28417	0.43742			42.8333	-0.88			2.14167	0.43145			42.8333	-0.9			0.642667	0.262519					2.14167	0.50762			42.8333	-0.82
	4.2875	0.43995			42.8667	-0.87			2.14333	0.4375			42.8667	-0.903			0.643167	0.221548					2.14333	0.5381			42.8667	-0.825
	4.29083	0.43995			42.9	-0.877			2.145	0.4254			42.9	-0.908			0.643667	0.210926					2.145	0.50571			42.9	-0.816
	4.29417	0.43869			42.9333	-0.866			2.14667	0.43952			42.9333	-0.899			0.644167	0.207891					2.14667	0.52286			42.9333	-0.815
	4.2975	0.43995			42.9667	-0.879			2.14833	0.45766			42.9667	-0.89			0.644667	0.224583					2.14833	0.51333			42.9667	-0.824
	4.30083	0.43869			43	-0.869			2.15	0.4375			43	-0.91			0.645167	0.23217					2.15	0.5419			43	-0.817
	4.30417	0.43742			43.0333	-0.878			2.15167	0.45766			43.0333	-0.911			0.645667	0.23824					2.15167	0.52			43.0333	-0.804
	4.3075	0.43742			43.0667	-0.863			2.15333	0.43952			43.0667	-0.897			0.646167	0.245827					2.15333	0.5381			43.0667	-0.829
	4.31083	0.4311			43.1	-0.874			2.155	0.43952			43.1	-0.914			0.646667	0.251897					2.155	0.51714			43.1	-0.816
	4.31417	0.43616			43.1333	-0.872			2.15667	0.46169			43.1333	-0.901			0.647167	0.254932					2.15667	0.5381			43.1333	-0.815
	4.3175	0.43995			43.1667	-0.872			2.15833	0.44355			43.1667	-0.897			0.647667	0.254932					2.15833	0.53905			43.1667	-0.821
	4.32083	0.43742			43.2	-0.866			2.16	0.44556			43.2	-0.901			0.648167	0.267071					2.16	0.55524			43.2	-0.809
	4.32417	0.43869			43.2333	-0.879			2.16167	0.42137			43.2333	-0.907			0.648667	0.257967					2.16167	0.53619			43.2333	-0.82
	4.3275	0.43236			43.2667	-0.872			2.16333	0.43347			43.2667	-0.901			0.649167	0.241275					2.16333	0.52667			43.2667	-0.816
	4.33083	0.43489			43.3	-0.884			2.165	0.43145			43.3	-0.901			0.649667	0.2261					2.165	0.52762			43.3	-0.813
	4.33417	0.43742			43.3333	-0.863			2.16667	0.45766			43.3333	-0.901			0.650167	0.216995					2.16667	0.53524			43.3333	-0.825
	4.3375	0.4311			43.3667	-0.877			2.16833	0.43952			43.3667	-0.9			0.650667	0.268589					2.16833	0.54762			43.3667	-0.823
	4.34083	0.43363			43.4	-0.864			2.17	0.46169			43.4	-0.902			0.651167	0.261002					2.17	0.54095			43.4	-0.816
	4.34417	0.43869			43.4333	-0.875			2.17167	0.43347			43.4333	-0.909			0.651667	0.247344					2.17167	0.53238			43.4333	-0.818
	4.3475	0.43616			43.4667	-0.881			2.17333	0.4496			43.4667	-0.893			0.652167	0.250379					2.17333	0.56095			43.4667	-0.807
	4.35083	0.45891			43.5	-0.866			2.175	0.4375			43.5	-0.909			0.652667	0.251897					2.175	0.52476			43.5	-0.82
	4.35417	0.45765			43.5333	-0.865			2.17667	0.4496			43.5333	-0.904			0.653167	0.259484					2.17667	0.5381			43.5333	-0.808
	4.3575	0.44121			43.5667	-0.882			2.17833	0.43145			43.5667	-0.911			0.653667	0.247344					2.17833	0.5381			43.5667	-0.823
	4.36083	0.44753			43.6	-0.869			2.18	0.44355			43.6	-0.908			0.654167	0.223065					2.18	0.51905			43.6	-0.818
	4.36417	0.43236			43.6333	-0.875			2.18167	0.44556			43.6333	-0.904			0.654667	0.248862					2.18167	0.52952			43.6333	-0.825
	4.3675	0.43616			43.6667	-0.87			2.18333	0.4496			43.6667	-0.903			0.655167	0.261002					2.18333	0.54762			43.6667	-0.82
	4.37083	0.41719			43.7	-0.875			2.185	0.43145			43.7	-0.903			0.655667	0.268589					2.185	0.53048			43.7	-0.823
	4.37417	0.44248			43.7333	-0.878			2.18667	0.44355			43.7333	-0.903			0.656167	0.265554					2.18667	0.55238			43.7333	-0.824
	4.3775	0.43742			43.7667	-0.872			2.18833	0.43952			43.7667	-0.899			0.656667	0.256449					2.18833	0.54762			43.7667	-0.821
	4.38083	0.43363			43.8	-0.88			2.19	0.4375			43.8	-0.9			0.657167	0.254932					2.19	0.53905			43.8	-0.815
	4.38417	0.43742			43.8333	-0.878			2.19167	0.45565			43.8333	-0.903			0.657667	0.254932					2.19167	0.50762			43.8333	-0.815
	4.3875	0.43363			43.8667	-0.865			2.19333	0.4496			43.8667	-0.897			0.658167	0.242792					2.19333	0.53048			43.8667	-0.819
	4.39083	0.44501			43.9	-0.873			2.195	0.44355			43.9	-0.902			0.658667	0.248862					2.195	0.52952			43.9	-0.815
	4.39417	0.44121			43.9333	-0.875			2.19667	0.44556			43.9333	-0.896			0.659167	0.259484					2.19667	0.52			43.9333	-0.829
	4.3975	0.44121			43.9667	-0.87			2.19833	0.45161			43.9667	-0.908			0.659667	0.267071					2.19833	0.55429			43.9667	-0.829
	4.40083	0.43236			44	-0.874			2.2	0.41935			44	-0.904			0.660167	0.271624					2.2	0.52286			44	-0.818
	4.40417	0.43869			44.0333	-0.87			2.20167	0.46169			44.0333	-0.906			0.660667	0.247344					2.20167	0.52			44.0333	-0.832
	4.4075	0.4311			44.0667	-0.873			2.20333	0.40323			44.0667	-0.9			0.661167	0.233687					2.20333	0.52			44.0667	-0.813
	4.41083	0.43489			44.1	-0.875			2.205	0.40927			44.1	-0.91			0.661667	0.206373					2.205	0.53524			44.1	-0.817
	4.41417	0.43742			44.1333	-0.877			2.20667	0.45161			44.1333	-0.906			0.662167	0.248862					2.20667	0.52762			44.1333	-0.817
	4.4175	0.43616			44.1667	-0.876			2.20833	0.43952			44.1667	-0.908			0.662667	0.271624					2.20833	0.53048			44.1667	-0.83
	4.42083	0.43236			44.2	-0.874			2.21	0.4254			44.2	-0.902			0.663167	0.261002					2.21	0.54095			44.2	-0.819
	4.42417	0.43742			44.2333	-0.87			2.21167	0.43145			44.2333	-0.91			0.663667	0.256449					2.21167	0.5219			44.2333	-0.815
	4.4275	0.43489			44.2667	-0.866			2.21333	0.44355			44.2667	-0.902			0.664167	0.247344					2.21333	0.53333			44.2667	-0.835
	4.43083	0.43489			44.3	-0.881			2.215	0.43952			44.3	-0.915			0.664667	0.250379					2.215	0.52667			44.3	-0.835
	4.43417	0.42604			44.3333	-0.883			2.21667	0.43952			44.3333	-0.902			0.665167	0.251897					2.21667	0.55238			44.3333	-0.821
	4.4375	0.43742			44.3667	-0.876			2.21833	0.42742			44.3667	-0.903			0.665667	0.251897					2.21833	0.50857			44.3667	-0.821
	4.44083	0.43363			44.4	-0.893			2.22	0.41532			44.4	-0.905			0.666167	0.256449					2.22	0.53238			44.4	-0.81
	4.44417	0.43489			44.4333	-0.876			2.22167	0.4254			44.4333	-0.907			0.666667	0.267071					2.22167	0.5781			44.4333	-0.83
	4.4475	0.42731			44.4667	-0.868			2.22333	0.4375			44.4667	-0.902			0.667167	0.242792					2.22333	0.54667			44.4667	-0.827
	4.45083	0.43489			44.5	-0.876			2.225	0.45766			44.5	-0.91			0.667667	0.23217					2.225	0.52			44.5	-0.816
	4.45417	0.43742			44.5333	-0.869			2.22667	0.45565			44.5333	-0.906			0.668167	0.23217					2.22667	0.52286			44.5333	-0.823
	4.4575	0.43995			44.5667	-0.874			2.22833	0.39919			44.5667	-0.898			0.668667	0.233687					2.22833	0.51905			44.5667	-0.833
	4.46083	0.43363			44.6	-0.868			2.23	0.43145			44.6	-0.899			0.669167	0.236722					2.23	0.51143			44.6	-0.824
	4.46417	0.42984			44.6333	-0.875			2.23167	0.44556			44.6333	-0.911			0.669667	0.242792					2.23167	0.50286			44.6333	-0.814
	4.4675	0.43742			44.6667	-0.878			2.23333	0.43952			44.6667	-0.901			0.670167	0.245827					2.23333	0.53238			44.6667	-0.824
	4.47083	0.43363			44.7	-0.876			2.235	0.43952			44.7	-0.89			0.670667	0.233687					2.235	0.53619			44.7	-0.826
	4.47417	0.4311			44.7333	-0.872			2.23667	0.4375			44.7333	-0.898			0.671167	0.235205					2.23667	0.52286			44.7333	-0.814
	4.4775	0.42984			44.7667	-0.868			2.23833	0.43145			44.7667	-0.893			0.671667	0.236722					2.23833	0.53619			44.7667	-0.82
	4.48083	0.4311			44.8	-0.869			2.24	0.44556			44.8	-0.908			0.672167	0.218513					2.24	0.52667			44.8	-0.816
	4.48417	0.4311			44.8333	-0.876			2.24167	0.43952			44.8333	-0.908			0.672667	0.210926					2.24167	0.53048			44.8333	-0.827
	4.4875	0.43995			44.8667	-0.882			2.24333	0.42742			44.8667	-0.901			0.673167	0.242792					2.24333	0.51714			44.8667	-0.808
	4.49083	0.43742			44.9	-0.873			2.245	0.4496			44.9	-0.907			0.673667	0.236722					2.245	0.5419			44.9	-0.818
	4.49417	0.43236			44.9333	-0.87			2.24667	0.46169			44.9333	-0.899			0.674167	0.224583					2.24667	0.52952			44.9333	-0.831
	4.4975	0.43363			44.9667	-0.881			2.24833	0.42742			44.9667	-0.904			0.674667	0.262519					2.24833	0.53048			44.9667	-0.823
	4.50083	0.42857			45	-0.882			2.25	0.43347			45	-0.898			0.675167	0.282246					2.25	0.5219			45	-0.833
	4.50417	0.43742			45.0333	-0.871			2.25167	0.43952			45.0333	-0.892			0.675667	0.23217					2.25167	0.51619			45.0333	-0.826
	4.5075	0.43236			45.0667	-0.876			2.25333	0.43952			45.0667	-0.91			0.676167	0.230653					2.25333	0.53238			45.0667	-0.832
	4.51083	0.43742			45.1	-0.874			2.255	0.40524			45.1	-0.912			0.676667	0.229135					2.255	0.52			45.1	-0.821
	4.51417	0.43616			45.1333	-0.872			2.25667	0.45565			45.1333	-0.9			0.677167	0.233687					2.25667	0.53238			45.1333	-0.815
	4.5175	0.43363			45.1667	-0.87			2.25833	0.43145			45.1667	-0.9			0.677667	0.236722					2.25833	0.51048			45.1667	-0.821
	4.52083	0.43616			45.2	-0.882			2.26	0.45766			45.2	-0.912			0.678167	0.259484					2.26	0.51905			45.2	-0.827
	4.52417	0.43869			45.2333	-0.867			2.26167	0.45565			45.2333	-0.904			0.678667	0.251897					2.26167	0.52952			45.2333	-0.813
	4.5275	0.44374			45.2667	-0.867			2.26333	0.4375			45.2667	-0.909			0.679167	0.236722					2.26333	0.55524			45.2667	-0.831
	4.53083	0.43363			45.3	-0.868			2.265	0.45766			45.3	-0.913			0.679667	0.24431					2.265	0.5419			45.3	-0.841
	4.53417	0.43489			45.3333	-0.871			2.26667	0.43145			45.3333	-0.912			0.680167	0.247344					2.26667	0.5			45.3333	-0.819
	4.5375	0.43742			45.3667	-0.871			2.26833	0.44556			45.3667	-0.899			0.680667	0.250379					2.26833	0.51905			45.3667	-0.831
	4.54083	0.43742			45.4	-0.88			2.27	0.45565			45.4	-0.895			0.681167	0.247344					2.27	0.54476			45.4	-0.821
	4.54417	0.42984			45.4333	-0.883			2.27167	0.4375			45.4333	-0.9			0.681667	0.242792					2.27167	0.53048			45.4333	-0.829
	4.5475	0.4311			45.4667	-0.881			2.27333	0.42137			45.4667	-0.91			0.682167	0.248862					2.27333	0.51048			45.4667	-0.824
	4.55083	0.43489			45.5	-0.865			2.275	0.4254			45.5	-0.911			0.682667	0.251897					2.275	0.52			45.5	-0.832
	4.55417	0.43995			45.5333	-0.882			2.27667	0.44355			45.5333	-0.906			0.683167	0.251897					2.27667	0.53238			45.5333	-0.823
	4.5575	0.44248			45.5667	-0.88			2.27833	0.45161			45.5667	-0.903			0.683667	0.257967					2.27833	0.54095			45.5667	-0.826
	4.56083	0.43869			45.6	-0.871			2.28	0.43952			45.6	-0.907			0.684167	0.268589					2.28	0.53048			45.6	-0.835
	4.56417	0.43742			45.6333	-0.871			2.28167	0.43347			45.6333	-0.899			0.684667	0.273141					2.28167	0.51429			45.6333	-0.832
	4.5675	0.43236			45.6667	-0.878			2.28333	0.4254			45.6667	-0.901			0.685167	0.276176					2.28333	0.49524			45.6667	-0.811
	4.57083	0.42984			45.7	-0.875			2.285	0.44556			45.7	-0.909			0.685667	0.247344					2.285	0.53238			45.7	-0.818
	4.57417	0.42604			45.7333	-0.87			2.28667	0.43145			45.7333	-0.912			0.686167	0.247344					2.28667	0.53619			45.7333	-0.826
	4.5775	0.42731			45.7667	-0.875			2.28833	0.4496			45.7667	-0.904			0.686667	0.247344					2.28833	0.52762			45.7667	-0.817
	4.58083	0.43236			45.8	-0.88			2.29	0.44355			45.8	-0.902			0.687167	0.248862					2.29	0.54095			45.8	-0.812
	4.58417	0.4311			45.8333	-0.876			2.29167	0.43145			45.8333	-0.896			0.687667	0.250379					2.29167	0.52762			45.8333	-0.823
	4.5875	0.43616			45.8667	-0.873			2.29333	0.44355			45.8667	-0.904			0.688167	0.286798					2.29333	0.52667			45.8667	-0.819
	4.59083	0.42984			45.9	-0.885			2.295	0.45161			45.9	-0.909			0.688667	0.285281					2.295	0.52762			45.9	-0.815
	4.59417	0.42604			45.9333	-0.869			2.29667	0.4496			45.9333	-0.911			0.689167	0.280728					2.29667	0.51333			45.9333	-0.835
	4.5975	0.42984			45.9667	-0.879			2.29833	0.43952			45.9667	-0.912			0.689667	0.280728					2.29833	0.52952			45.9667	-0.818
	4.60083	0.42604			46	-0.883			2.3	0.45161			46	-0.907			0.690167	0.280728					2.3	0.54952			46	-0.815
	4.60417	0.42351			46.0333	-0.877			2.30167	0.4375			46.0333	-0.898			0.690667	0.305008					2.30167	0.51429			46.0333	-0.834
	4.6075	0.42731			46.0667	-0.882			2.30333	0.43145			46.0667	-0.899			0.691167	0.282246					2.30333	0.51619			46.0667	-0.815
	4.61083	0.41466			46.1	-0.869			2.305	0.46371			46.1	-0.892			0.691667	0.233687					2.305	0.53619			46.1	-0.828
	4.61417	0.43363			46.1333	-0.878			2.30667	0.45565			46.1333	-0.898			0.692167	0.257967					2.30667	0.5419			46.1333	-0.826
	4.6175	0.43742			46.1667	-0.878			2.30833	0.44355			46.1667	-0.911			0.692667	0.271624					2.30833	0.52			46.1667	-0.827
	4.62083	0.43363			46.2	-0.88			2.31	0.4496			46.2	-0.913			0.693167	0.242792					2.31	0.55714			46.2	-0.822
	4.62417	0.43489			46.2333	-0.879			2.31167	0.45565			46.2333	-0.906			0.693667	0.239757					2.31167	0.53048			46.2333	-0.829
	4.6275	0.42731			46.2667	-0.877			2.31333	0.4375			46.2667	-0.897			0.694167	0.233687					2.31333	0.51905			46.2667	-0.824
	4.63083	0.42099			46.3	-0.879			2.315	0.4496			46.3	-0.9			0.694667	0.248862					2.315	0.50571			46.3	-0.824
	4.63417	0.42478			46.3333	-0.879			2.31667	0.4496			46.3333	-0.901			0.695167	0.256449					2.31667	0.50476			46.3333	-0.835
	4.6375	0.4311			46.3667	-0.881			2.31833	0.4375			46.3667	-0.903			0.695667	0.273141					2.31833	0.53048			46.3667	-0.83
	4.64083	0.4311			46.4	-0.876			2.32	0.4375			46.4	-0.898			0.696167	0.262519					2.32	0.51143			46.4	-0.829
	4.64417	0.42984			46.4333	-0.878			2.32167	0.46371			46.4333	-0.896			0.696667	0.242792					2.32167	0.50857			46.4333	-0.829
	4.6475	0.42604			46.4667	-0.885			2.32333	0.44556			46.4667	-0.913			0.697167	0.235205					2.32333	0.50286			46.4667	-0.827
	4.65083	0.42351			46.5	-0.864			2.325	0.45565			46.5	-0.896			0.697667	0.22003					2.325	0.51905			46.5	-0.819
	4.65417	0.42604			46.5333	-0.877			2.32667	0.45565			46.5333	-0.895			0.698167	0.235205					2.32667	0.50571			46.5333	-0.823
	4.6575	0.42604			46.5667	-0.885			2.32833	0.45161			46.5667	-0.9			0.698667	0.242792					2.32833	0.5219			46.5667	-0.82
	4.66083	0.42225			46.6	-0.877			2.33	0.44355			46.6	-0.919			0.699167	0.286798					2.33	0.55429			46.6	-0.832
	4.66417	0.42731			46.6333	-0.864			2.33167	0.43145			46.6333	-0.907			0.699667	0.288316					2.33167	0.53905			46.6333	-0.82
	4.6675	0.43995			46.6667	-0.875			2.33333	0.44355			46.6667	-0.905			0.700167	0.289833					2.33333	0.51143			46.6667	-0.829
	4.67083	0.42604			46.7	-0.878			2.335	0.43952			46.7	-0.905			0.700667	0.273141					2.335	0.50286			46.7	-0.817
	4.67417	0.42984			46.7333	-0.88			2.33667	0.4375			46.7333	-0.905			0.701167	0.264036					2.33667	0.55429			46.7333	-0.825
	4.6775	0.43363			46.7667	-0.879			2.33833	0.4496			46.7667	-0.893			0.701667	0.280728					2.33833	0.53619			46.7667	-0.823
	4.68083	0.42984			46.8	-0.886			2.34	0.43952			46.8	-0.909			0.702167	0.262519					2.34	0.54476			46.8	-0.822
	4.68417	0.42984			46.8333	-0.884			2.34167	0.46169			46.8333	-0.913			0.702667	0.229135					2.34167	0.53238			46.8333	-0.818
	4.6875	0.4311			46.8667	-0.883			2.34333	0.46774			46.8667	-0.903			0.703167	0.256449					2.34333	0.52476			46.8667	-0.821
	4.69083	0.42984			46.9	-0.88			2.345	0.47177			46.9	-0.899			0.703667	0.271624					2.345	0.53238			46.9	-0.826
	4.69417	0.43363			46.9333	-0.877			2.34667	0.44556			46.9333	-0.909			0.704167	0.247344					2.34667	0.54762			46.9333	-0.824
	4.6975	0.4311			46.9667	-0.888			2.34833	0.4375			46.9667	-0.91			0.704667	0.256449					2.34833	0.52476			46.9667	-0.826
	4.70083	0.43489			47	-0.884			2.35	0.44556			47	-0.894			0.705167	0.273141					2.35	0.54952			47	-0.826
	4.70417	0.43616			47.0333	-0.883			2.35167	0.44355			47.0333	-0.898			0.705667	0.253414					2.35167	0.52286			47.0333	-0.817
	4.7075	0.43236			47.0667	-0.878			2.35333	0.4496			47.0667	-0.897			0.706167	0.242792					2.35333	0.50571			47.0667	-0.829
	4.71083	0.4311			47.1	-0.876			2.355	0.43347			47.1	-0.894			0.706667	0.254932					2.355	0.55048			47.1	-0.824
	4.71417	0.43489			47.1333	-0.88			2.35667	0.43347			47.1333	-0.903			0.707167	0.259484					2.35667	0.53238			47.1333	-0.828
	4.7175	0.42984			47.1667	-0.882			2.35833	0.45161			47.1667	-0.9			0.707667	0.268589					2.35833	0.51429			47.1667	-0.821
	4.72083	0.42857			47.2	-0.877			2.36	0.4496			47.2	-0.902			0.708167	0.276176					2.36	0.53619			47.2	-0.833
	4.72417	0.43869			47.2333	-0.877			2.36167	0.43952			47.2333	-0.906			0.708667	0.280728					2.36167	0.5381			47.2333	-0.822
	4.7275	0.43236			47.2667	-0.874			2.36333	0.46371			47.2667	-0.907			0.709167	0.268589					2.36333	0.52286			47.2667	-0.826
	4.73083	0.43363			47.3	-0.873			2.365	0.42742			47.3	-0.904			0.709667	0.257967					2.365	0.56286			47.3	-0.833
	4.73417	0.43363			47.3333	-0.882			2.36667	0.43145			47.3333	-0.9			0.710167	0.236722					2.36667	0.55714			47.3333	-0.835
	4.7375	0.42604			47.3667	-0.88			2.36833	0.43952			47.3667	-0.916			0.710667	0.245827					2.36833	0.54095			47.3667	-0.841
	4.74083	0.42604			47.4	-0.884			2.37	0.45565			47.4	-0.905			0.711167	0.250379					2.37	0.54667			47.4	-0.823
	4.74417	0.43995			47.4333	-0.873			2.37167	0.46371			47.4333	-0.905			0.711667	0.273141					2.37167	0.52667			47.4333	-0.834
	4.7475	0.42604			47.4667	-0.876			2.37333	0.45565			47.4667	-0.901			0.712167	0.274659					2.37333	0.5			47.4667	-0.829
	4.75083	0.43616			47.5	-0.871			2.375	0.45565			47.5	-0.901			0.712667	0.276176					2.375	0.52952			47.5	-0.829
	4.75417	0.42984			47.5333	-0.875			2.37667	0.45161			47.5333	-0.893			0.713167	0.276176					2.37667	0.52667			47.5333	-0.826
	4.7575	0.43742			47.5667	-0.888			2.37833	0.44556			47.5667	-0.913			0.713667	0.276176					2.37833	0.48381			47.5667	-0.824
	4.76083	0.43363			47.6	-0.878			2.38	0.44556			47.6	-0.896			0.714167	0.291351					2.38	0.51429			47.6	-0.844
	4.76417	0.42731			47.6333	-0.887			2.38167	0.45766			47.6333	-0.906			0.714667	0.282246					2.38167	0.5419			47.6333	-0.818
	4.7675	0.43742			47.6667	-0.877			2.38333	0.46371			47.6667	-0.912			0.715167	0.264036					2.38333	0.50857			47.6667	-0.829
	4.77083	0.4311			47.7	-0.887			2.385	0.46774			47.7	-0.895			0.715667	0.257967					2.385	0.53048			47.7	-0.83
	4.77417	0.42604			47.7333	-0.879			2.38667	0.45766			47.7333	-0.896			0.716167	0.254932					2.38667	0.54667			47.7333	-0.829
	4.7775	0.43236			47.7667	-0.882			2.38833	0.45565			47.7667	-0.897			0.716667	0.280728					2.38833	0.52			47.7667	-0.829
	4.78083	0.43363			47.8	-0.877			2.39	0.42742			47.8	-0.911			0.717167	0.261002					2.39	0.56286			47.8	-0.837
	4.78417	0.43236			47.8333	-0.878			2.39167	0.44556			47.8333	-0.914			0.717667	0.224583					2.39167	0.50762			47.8333	-0.827
	4.7875	0.4311			47.8667	-0.881			2.39333	0.45161			47.8667	-0.905			0.718167	0.239757					2.39333	0.50762			47.8667	-0.838
	4.79083	0.42731			47.9	-0.872			2.395	0.45161			47.9	-0.903			0.718667	0.247344					2.395	0.51905			47.9	-0.833
	4.79417	0.43489			47.9333	-0.87			2.39667	0.4375			47.9333	-0.904			0.719167	0.311077					2.39667	0.50857			47.9333	-0.825
	4.7975	0.42857			47.9667	-0.866			2.39833	0.43952			47.9667	-0.891			0.719667	0.295903					2.39833	0.53333			47.9667	-0.833
	4.80083	0.4311			48	-0.877			2.4	0.43952			48	-0.913			0.720167	0.267071					2.4	0.53333			48	-0.832
	4.80417	0.43489			48.0333	-0.883			2.40167	0.4375			48.0333	-0.908			0.720667	0.262519					2.40167	0.51905			48.0333	-0.839
	4.8075	0.43363			48.0667	-0.877			2.40333	0.45565			48.0667	-0.906			0.721167	0.261002					2.40333	0.54667			48.0667	-0.827
	4.81083	0.42099			48.1	-0.876			2.405	0.43952			48.1	-0.905			0.721667	0.277693					2.405	0.52			48.1	-0.834
	4.81417	0.4311			48.1333	-0.879			2.40667	0.44556			48.1333	-0.902			0.722167	0.277693					2.40667	0.52286			48.1333	-0.823
	4.8175	0.42604			48.1667	-0.89			2.40833	0.44355			48.1667	-0.908			0.722667	0.277693					2.40833	0.54095			48.1667	-0.821
	4.82083	0.42604			48.2	-0.884			2.41	0.43347			48.2	-0.913			0.723167	0.265554					2.41	0.51619			48.2	-0.823
	4.82417	0.42984			48.2333	-0.879			2.41167	0.46169			48.2333	-0.906			0.723667	0.259484					2.41167	0.50571			48.2333	-0.831
	4.8275	0.43363			48.2667	-0.879			2.41333	0.44355			48.2667	-0.898			0.724167	0.250379					2.41333	0.53905			48.2667	-0.835
	4.83083	0.43616			48.3	-0.879			2.415	0.45565			48.3	-0.911			0.724667	0.247344					2.415	0.50476			48.3	-0.838
	4.83417	0.43742			48.3333	-0.889			2.41667	0.43145			48.3333	-0.912			0.725167	0.241275					2.41667	0.51429			48.3333	-0.833
	4.8375	0.4311			48.3667	-0.874			2.41833	0.42742			48.3667	-0.905			0.725667	0.239757					2.41833	0.51714			48.3667	-0.835
	4.84083	0.43742			48.4	-0.881			2.42	0.43952			48.4	-0.902			0.726167	0.23824					2.42	0.51333			48.4	-0.834
	4.84417	0.43236			48.4333	-0.876			2.42167	0.43347			48.4333	-0.905			0.726667	0.259484					2.42167	0.52			48.4333	-0.827
	4.8475	0.4311			48.4667	-0.88			2.42333	0.4375			48.4667	-0.907			0.727167	0.253414					2.42333	0.49524			48.4667	-0.837
	4.85083	0.42857			48.5	-0.878			2.425	0.43347			48.5	-0.903			0.727667	0.242792					2.425	0.51048		0	48.5	-0.836
	4.85417	0.42731			48.5333	-0.878			2.42667	0.43952			48.5333	-0.9			0.728167	0.276176					2.42667	0.53524		0	48.5333	-0.834
	4.8575	0.43616			48.5667	-0.884			2.42833	0.44355			48.5667	-0.909			0.728667	0.291351					2.42833	0.51333		0	48.5667	-0.829
	4.86083	0.43236			48.6	-0.879			2.43	0.4375			48.6	-0.913			0.729167	0.251897					2.43	0.51143		0	48.6	-0.837
	4.86417	0.42984			48.6333	-0.877			2.43167	0.4375			48.6333	-0.91			0.729667	0.253414					2.43167	0.51333		0	48.6333	-0.839
	4.8675	0.42984			48.6667	-0.88			2.43333	0.41935			48.6667	-0.904			0.730167	0.256449					2.43333	0.53619		0	48.6667	-0.828
	4.87083	0.43489			48.7	-0.87			2.435	0.4375			48.7	-0.911			0.730667	0.241275					2.435	0.53238		0	48.7	-0.83
	4.87417	0.43616			48.7333	-0.876			2.43667	0.43145			48.7333	-0.899			0.731167	0.233687					2.43667	0.51429		0	48.7333	-0.832
	4.8775	0.43869			48.7667	-0.868			2.43833	0.43952			48.7667	-0.907			0.731667	0.289833					2.43833	0.53048		0	48.7667	-0.829
	4.88083	0.43236			48.8	-0.883			2.44	0.42137			48.8	-0.907			0.732167	0.271624					2.44	0.54762		0	48.8	-0.825
	4.88417	0.42984			48.8333	-0.879			2.44167	0.44556			48.8333	-0.907			0.732667	0.236722					2.44167	0.53333		0	48.8333	-0.835
	4.8875	0.42984			48.8667	-0.88			2.44333	0.44355			48.8667	-0.909			0.733167	0.254932					2.44333	0.51429		0	48.8667	-0.832
	4.89083	0.44753			48.9	-0.88			2.445	0.43347			48.9	-0.91			0.733667	0.264036					2.445	0.52667		0	48.9	-0.835
	4.89417	0.42984			48.9333	-0.887			2.44667	0.45161			48.9333	-0.905			0.734167	0.282246					2.44667	0.56286		0	48.9333	-0.823
	4.8975	0.43616			48.9667	-0.874			2.44833	0.44355			48.9667	-0.898			0.734667	0.277693					2.44833	0.53048		0	48.9667	-0.834
	4.90083	0.41593			49	-0.883			2.45	0.46371			49	-0.907			0.735167	0.268589					2.45	0.5381		0	49	-0.826
	4.90417	0.42857			49.0333	-0.88			2.45167	0.45766			49.0333	-0.908			0.735667	0.280728					2.45167	0.50286		0	49.0333	-0.823
	4.9075	0.42604			49.0667	-0.877			2.45333	0.45766			49.0667	-0.896			0.736167	0.286798					2.45333	0.51714		0	49.0667	-0.824
	4.91083	0.42857			49.1	-0.881			2.455	0.43952			49.1	-0.916			0.736667	0.289833					2.455	0.53619		0	49.1	-0.826
	4.91417	0.42731			49.1333	-0.888			2.45667	0.45565			49.1333	-0.905			0.737167	0.279211					2.45667	0.5		0	49.1333	-0.837
	4.9175	0.43363			49.1667	-0.876			2.45833	0.45565			49.1667	-0.909			0.737667	0.256449					2.45833	0.51333		0	49.1667	-0.832
	4.92083	0.43742			49.2	-0.875			2.46	0.45161			49.2	-0.91			0.738167	0.254932					2.46	0.50476		0	49.2	-0.826
	4.92417	0.42984			49.2333	-0.884			2.46167	0.4496			49.2333	-0.904			0.738667	0.254932					2.46167	0.51333		0	49.2333	-0.839
	4.9275	0.43742			49.2667	-0.881			2.46333	0.44355			49.2667	-0.907			0.739167	0.276176					2.46333	0.54476		0	49.2667	-0.827
	4.93083	0.42984			49.3	-0.889			2.465	0.45161			49.3	-0.899			0.739667	0.251897					2.465	0.53238		0	49.3	-0.837
	4.93417	0.44121			49.3333	-0.885			2.46667	0.45766			49.3333	-0.904			0.740167	0.206373					2.46667	0.49714		0	49.3333	-0.835
	4.9375	0.44627			49.3667	-0.885			2.46833	0.4496			49.3667	-0.91			0.740667	0.248862					2.46833	0.51048		0	49.3667	-0.839
	4.94083	0.43363			49.4	-0.885			2.47	0.45766			49.4	-0.911			0.741167	0.271624					2.47	0.51619		0	49.4	-0.822
	4.94417	0.44501			49.4333	-0.875			2.47167	0.45161			49.4333	-0.91			0.741667	0.251897					2.47167	0.52		0	49.4333	-0.832
	4.9475	0.43742			49.4667	-0.871			2.47333	0.45766			49.4667	-0.902			0.742167	0.245827					2.47333	0.51143		0	49.4667	-0.834
	4.95083	0.42604			49.5	-0.879			2.475	0.44556			49.5	-0.909			0.742667	0.233687					2.475	0.53238		0	49.5	-0.834
	4.95417	0.45512			49.5333	-0.887			2.47667	0.4496			49.5333	-0.906			0.743167	0.267071					2.47667	0.51429		0	49.5333	-0.835
	4.9575	0.43236			49.5667	-0.872			2.47833	0.44556			49.5667	-0.912			0.743667	0.282246					2.47833	0.50857		0	49.5667	-0.84
	4.96083	0.43363			49.6	-0.884			2.48	0.43952			49.6	-0.905			0.744167	0.268589					2.48	0.50762		0	49.6	-0.834
	4.96417	0.43616			49.6333	-0.882			2.48167	0.4496			49.6333	-0.903			0.744667	0.265554					2.48167	0.49238		0	49.6333	-0.841
	4.9675	0.42604			49.6667	-0.885			2.48333	0.4496			49.6667	-0.901			0.745167	0.259484					2.48333	0.53524		0	49.6667	-0.839
	4.97083	0.4311			49.7	-0.87			2.485	0.44556			49.7	-0.903			0.745667	0.270106					2.485	0.52		0	49.7	-0.836
	4.97417	0.44248			49.7333	-0.882			2.48667	0.43952			49.7333	-0.905			0.746167	0.276176					2.48667	0.50286		0	49.7333	-0.83
	4.9775	0.43236			49.7667	-0.886			2.48833	0.44355			49.7667	-0.907			0.746667	0.256449					2.48833	0.53048		0	49.7667	-0.825
	4.98083	0.43616			49.8	-0.876			2.49	0.4496			49.8	-0.909			0.747167	0.267071					2.49	0.5219		0	49.8	-0.835
	4.98417	0.43742			49.8333	-0.886			2.49167	0.44556			49.8333	-0.908			0.747667	0.285281					2.49167	0.54381		0	49.8333	-0.832
	4.9875	0.43489			49.8667	-0.88			2.49333	0.47379			49.8667	-0.908			0.748167	0.261002					2.49333	0.51143		0	49.8667	-0.849
	4.99083	0.43742			49.9	-0.864			2.495	0.47379			49.9	-0.907			0.748667	0.250379					2.495	0.53905		0	49.9	-0.835
	4.99417	0.42984			49.9333	-0.888			2.49667	0.45565			49.9333	-0.916			0.749167	0.198786					2.49667	0.51905		0	49.9333	-0.831
	4.9975	0.43616			49.9667	-0.881			2.49833	0.44556			49.9667	-0.904			0.749667	0.215478					2.49833	0.5		0	49.9667	-0.831
	5.00083	0.42731			50	-0.878			2.5	0.47177			50	-0.899			0.750167	0.250379					2.5	0.52		0	50	-0.834
	5.00417	0.43742			50.0333	-0.874			2.50167	0.44355			50.0333	-0.901			0.750667	0.241275					2.50167	0.53048		0	50.0333	-0.83
	5.0075	0.44501			50.0667	-0.876			2.50333	0.4496			50.0667	-0.897			0.751167	0.236722					2.50333	0.51333		0	50.0667	-0.825
	5.01083	0.43742			50.1	-0.879			2.505	0.46169			50.1	-0.903			0.751667	0.247344					2.505	0.52952		0	50.1	-0.835
	5.01417	0.43236			50.1333	-0.888			2.50667	0.44355			50.1333	-0.897			0.752167	0.248862					2.50667	0.51714		0	50.1333	-0.838
	5.0175	0.43995			50.1667	-0.89			2.50833	0.45766			50.1667	-0.896			0.752667	0.250379					2.50833	0.51619		0	50.1667	-0.831
	5.02083	0.43236			50.2	-0.883			2.51	0.45565			50.2	-0.911			0.753167	0.256449					2.51	0.53619		0	50.2	-0.841
	5.02417	0.43995			50.2333	-0.887			2.51167	0.46169			50.2333	-0.905			0.753667	0.259484					2.51167	0.52286		0	50.2333	-0.84
	5.0275	0.44248			50.2667	-0.876			2.51333	0.45766			50.2667	-0.905			0.754167	0.259484					2.51333	0.51714		0	50.2667	-0.827
	5.03083	0.43869			50.3	-0.891			2.515	0.43952			50.3	-0.898			0.754667	0.257967					2.515	0.50286		0	50.3	-0.829
	5.03417	0.43616			50.3333	-0.876			2.51667	0.46169			50.3333	-0.899			0.755167	0.254932					2.51667	0.52762		0	50.3333	-0.832
	5.0375	0.42984			50.3667	-0.888			2.51833	0.45161			50.3667	-0.903			0.755667	0.277693					2.51833	0.53048		0	50.3667	-0.835
	5.04083	0.42604			50.4	-0.879			2.52	0.43145			50.4	-0.912			0.756167	0.289833					2.52	0.52762		0	50.4	-0.829
	5.04417	0.43616			50.4333	-0.88			2.52167	0.44556			50.4333	-0.91			0.756667	0.268589					2.52167	0.5219		0	50.4333	-0.833
	5.0475	0.43363			50.4667	-0.878			2.52333	0.4496			50.4667	-0.9			0.757167	0.259484					2.52333	0.5219		0	50.4667	-0.841
	5.05083	0.42604			50.5	-0.888			2.525	0.45766			50.5	-0.907			0.757667	0.242792					2.525	0.52476		0	50.5	-0.825
	5.05417	0.43616			50.5333	-0.878			2.52667	0.44556			50.5333	-0.906			0.758167	0.253414					2.52667	0.50857		0	50.5333	-0.833
	5.0575	0.4311			50.5667	-0.885			2.52833	0.46371			50.5667	-0.902			0.758667	0.259484					2.52833	0.52952		0	50.5667	-0.839
	5.06083	0.42731			50.6	-0.887			2.53	0.45565			50.6	-0.899			0.759167	0.242792					2.53	0.52762		0	50.6	-0.843
	5.06417	0.43742			50.6333	-0.875			2.53167	0.44556			50.6333	-0.906			0.759667	0.247344					2.53167	0.53238		0	50.6333	-0.829
	5.0675	0.42984			50.6667	-0.882			2.53333	0.46169			50.6667	-0.908			0.760167	0.256449					2.53333	0.52952		0	50.6667	-0.831
	5.07083	0.42099			50.7	-0.878			2.535	0.46774			50.7	-0.896			0.760667	0.254932					2.535	0.50571		0	50.7	-0.839
	5.07417	0.42351			50.7333	-0.891			2.53667	0.43952			50.7333	-0.909			0.761167	0.254932					2.53667	0.51714		0	50.7333	-0.82
	5.0775	0.43363			50.7667	-0.879			2.53833	0.47177			50.7667	-0.903			0.761667	0.254932					2.53833	0.49524		0	50.7667	-0.825
	5.08083	0.43616			50.8	-0.881			2.54	0.45565			50.8	-0.904			0.762167	0.254932					2.54	0.51619		0	50.8	-0.84
	5.08417	0.43363			50.8333	-0.885			2.54167	0.45161			50.8333	-0.915			0.762667	0.254932					2.54167	0.51714		0	50.8333	-0.831
	5.0875	0.43869			50.8667	-0.879			2.54333	0.45766			50.8667	-0.9			0.763167	0.254932					2.54333	0.49238		0	50.8667	-0.832
	5.09083	0.43363			50.9	-0.889			2.545	0.46774			50.9	-0.904			0.763667	0.253414					2.545	0.50762		0	50.9	-0.837
	5.09417	0.43363			50.9333	-0.875			2.54667	0.45565			50.9333	-0.905			0.764167	0.251897					2.54667	0.50857		0	50.9333	-0.835
	5.0975	0.43869			50.9667	-0.887			2.54833	0.45161			50.9667	-0.908			0.764667	0.251897					2.54833	0.51714		0	50.9667	-0.832
	5.10083	0.43742			51	-0.895			2.55	0.4496			51	-0.905			0.765167	0.251897					2.55	0.5		0	51	-0.843
	5.10417	0.43489			51.0333	-0.884			2.55167	0.46371			51.0333	-0.904			0.765667	0.251897					2.55167	0.52667		0	51.0333	-0.837
	5.1075	0.44627			51.0667	-0.883			2.55333	0.45161			51.0667	-0.897			0.766167	0.251897					2.55333	0.5		0	51.0667	-0.826
	5.11083	0.42984			51.1	-0.881			2.555	0.45565			51.1	-0.901			0.766667	0.251897					2.555	0.52952		0	51.1	-0.831
	5.11417	0.42984			51.1333	-0.887			2.55667	0.47379			51.1333	-0.908			0.767167	0.251897					2.55667	0.51905		0	51.1333	-0.838
	5.1175	0.44121			51.1667	-0.873			2.55833	0.45161			51.1667	-0.892			0.767667	0.251897					2.55833	0.51905		0	51.1667	-0.831
	5.12083	0.43363			51.2	-0.889			2.56	0.44355			51.2	-0.908			0.768167	0.250379					2.56	0.51619		0	51.2	-0.835
	5.12417	0.42984			51.2333	-0.884			2.56167	0.45565			51.2333	-0.913			0.768667	0.250379					2.56167	0.51333		0	51.2333	-0.835
	5.1275	0.43616			51.2667	-0.876			2.56333	0.46774			51.2667	-0.902			0.769167	0.250379					2.56333	0.49905		0	51.2667	-0.83
	5.13083	0.43363			51.3	-0.884			2.565	0.46774			51.3	-0.904			0.769667	0.250379					2.565	0.51619		0	51.3	-0.838
	5.13417	0.44121			51.3333	-0.881			2.56667	0.45161			51.3333	-0.915			0.770167	0.250379					2.56667	0.52476		0	51.3333	-0.829
	5.1375	0.43363			51.3667	-0.885			2.56833	0.47782			51.3667	-0.9			0.770667	0.248862					2.56833	0.49714		0	51.3667	-0.833
	5.14083	0.43742			51.4	-0.884			2.57	0.46169			51.4	-0.907			0.771167	0.23824					2.57	0.5		0	51.4	-0.825
	5.14417	0.42984			51.4333	-0.879			2.57167	0.43952			51.4333	-0.903			0.771667	0.250379					2.57167	0.52952		0	51.4333	-0.829
	5.1475	0.44121			51.4667	-0.886			2.57333	0.44355			51.4667	-0.903			0.772167	0.253414					2.57333	0.51048		0	51.4667	-0.833
	5.15083	0.43742			51.5	-0.876			2.575	0.44355			51.5	-0.919			0.772667	0.292868					2.575	0.50762		0	51.5	-0.841
	5.15417	0.43363			51.5333	-0.874			2.57667	0.43952			51.5333	-0.907			0.773167	0.276176					2.57667	0.53048		0	51.5333	-0.844
	5.1575	0.43742			51.5667	-0.889			2.57833	0.45161			51.5667	-0.908			0.773667	0.251897					2.57833	0.51048		0	51.5667	-0.832
	5.16083	0.43742			51.6	-0.88			2.58	0.44355			51.6	-0.907			0.774167	0.298938					2.58	0.50762		0	51.6	-0.839
	5.16417	0.43742			51.6333	-0.88			2.58167	0.44355			51.6333	-0.915			0.774667	0.31563					2.58167	0.50571		0	51.6333	-0.835
	5.1675	0.43616			51.6667	-0.883			2.58333	0.43145			51.6667	-0.915			0.775167	0.327769					2.58333	0.5019		0	51.6667	-0.824
	5.17083	0.43363			51.7	-0.887			2.585	0.4375			51.7	-0.916			0.775667	0.317147					2.585	0.51619		0	51.7	-0.835
	5.17417	0.44121			51.7333	-0.882			2.58667	0.44556			51.7333	-0.913			0.776167	0.326252					2.58667	0.50762		0	51.7333	-0.845
	5.1775	0.42984			51.7667	-0.878			2.58833	0.44556			51.7667	-0.911			0.776667	0.323217					2.58833	0.51048		0	51.7667	-0.84
	5.18083	0.43363			51.8	-0.894			2.59	0.43347			51.8	-0.914			0.777167	0.324734					2.59	0.52952		0	51.8	-0.834
	5.18417	0.42604			51.8333	-0.889			2.59167	0.46169			51.8333	-0.918			0.777667	0.324734					2.59167	0.51714		0	51.8333	-0.836
	5.1875	0.43363			51.8667	-0.881			2.59333	0.46169			51.8667	-0.904			0.778167	0.305008					2.59333	0.51714		0	51.8667	-0.822
	5.19083	0.4311			51.9	-0.884			2.595	0.45161			51.9	-0.909			0.778667	0.280728					2.595	0.51429		0	51.9	-0.834
	5.19417	0.43363			51.9333	-0.885			2.59667	0.44556			51.9333	-0.906			0.779167	0.259484					2.59667	0.49714		0	51.9333	-0.838
	5.1975	0.42984			51.9667	-0.879			2.59833	0.44556			51.9667	-0.913			0.779667	0.248862					2.59833	0.50857		0	51.9667	-0.836
	5.20083	0.43363			52	-0.892			2.6	0.4496			52	-0.916			0.780167	0.267071					2.6	0.52476		0	52	-0.83
	5.20417	0.42731			52.0333	-0.887			2.60167	0.4496			52.0333	-0.913			0.780667	0.257967					2.60167	0.51429		0	52.0333	-0.839
	5.2075	0.43489			52.0667	-0.882			2.60333	0.46169			52.0667	-0.912			0.781167	0.251897					2.60333	0.5381		0	52.0667	-0.831
	5.21083	0.43742			52.1	-0.879			2.605	0.46774			52.1	-0.907			0.781667	0.247344					2.605	0.51905		0	52.1	-0.83
	5.21417	0.43489			52.1333	-0.88			2.60667	0.41532			52.1333	-0.912			0.782167	0.251897					2.60667	0.50857		0	52.1333	-0.843
	5.2175	0.43363			52.1667	-0.88			2.60833	0.43952			52.1667	-0.903			0.782667	0.236722					2.60833	0.51333		0	52.1667	-0.839
	5.22083	0.4311			52.2	-0.883			2.61	0.45766			52.2	-0.906			0.783167	0.227618					2.61	0.52		0	52.2	-0.841
	5.22417	0.42984			52.2333	-0.874			2.61167	0.45565			52.2333	-0.914			0.783667	0.212443					2.61167	0.48857		0	52.2333	-0.84
	5.2275	0.43489			52.2667	-0.892			2.61333	0.44355			52.2667	-0.915			0.784167	0.236722					2.61333	0.51143		0	52.2667	-0.838
	5.23083	0.43363			52.3	-0.886			2.615	0.4375			52.3	-0.914			0.784667	0.239757					2.615	0.51143		0	52.3	-0.846
	5.23417	0.43489			52.3333	-0.872			2.61667	0.45565			52.3333	-0.911			0.785167	0.230653					2.61667	0.53238		0	52.3333	-0.837
	5.2375	0.43616			52.3667	-0.876			2.61833	0.43952			52.3667	-0.91			0.785667	0.251897					2.61833	0.53238		0	52.3667	-0.84
	5.24083	0.43363			52.4	-0.881			2.62	0.46371			52.4	-0.909			0.786167	0.282246					2.62	0.50476		0	52.4	-0.832
	5.24417	0.43363			52.4333	-0.883			2.62167	0.45766			52.4333	-0.897			0.786667	0.24431					2.62167	0.50286		0	52.4333	-0.84
	5.2475	0.43489			52.4667	-0.876			2.62333	0.4496			52.4667	-0.908			0.787167	0.233687					2.62333	0.5219		0	52.4667	-0.832
	5.25083	0.42604			52.5	-0.877			2.625	0.47177			52.5	-0.912			0.787667	0.248862					2.625	0.52952		0	52.5	-0.836
	5.25417	0.43363			52.5333	-0.883			2.62667	0.44355			52.5333	-0.906			0.788167	0.245827					2.62667	0.52762		0	52.5333	-0.848
	5.2575	0.43742			52.5667	-0.879			2.62833	0.45565			52.5667	-0.908			0.788667	0.239757					2.62833	0.51714		0	52.5667	-0.833
	5.26083	0.43616			52.6	-0.883			2.63	0.45161			52.6	-0.907			0.789167	0.262519					2.63	0.53238		0	52.6	-0.833
	5.26417	0.42984			52.6333	-0.879			2.63167	0.45766			52.6333	-0.909			0.789667	0.261002					2.63167	0.5219		0	52.6333	-0.849
	5.2675	0.43489			52.6667	-0.877			2.63333	0.46774			52.6667	-0.916			0.790167	0.23824					2.63333	0.5219		0	52.6667	-0.843
	5.27083	0.42731			52.7	-0.887			2.635	0.44556			52.7	-0.909			0.790667	0.241275					2.635	0.50762		0	52.7	-0.837
	5.27417	0.42478			52.7333	-0.88			2.63667	0.45565			52.7333	-0.915			0.791167	0.247344					2.63667	0.52667		0	52.7333	-0.846
	5.2775	0.44121			52.7667	-0.874			2.63833	0.46774			52.7667	-0.909			0.791667	0.23217					2.63833	0.51333		0	52.7667	-0.844
	5.28083	0.43742			52.8	-0.881			2.64	0.45766			52.8	-0.907			0.792167	0.233687					2.64	0.53238		0	52.8	-0.845
	5.28417	0.42857			52.8333	-0.882			2.64167	0.45766			52.8333	-0.908			0.792667	0.250379					2.64167	0.49429		0	52.8333	-0.834
	5.2875	0.43363			52.8667	-0.882			2.64333	0.48589			52.8667	-0.91			0.793167	0.250379					2.64333	0.49429		0	52.8667	-0.846
	5.29083	0.43742			52.9	-0.885			2.645	0.44556			52.9	-0.92			0.793667	0.253414					2.645	0.50286		0	52.9	-0.84
	5.29417	0.43363			52.9333	-0.882			2.64667	0.45766			52.9333	-0.907			0.794167	0.264036					2.64667	0.51619		0	52.9333	-0.835
	5.2975	0.43742			52.9667	-0.877			2.64833	0.45565			52.9667	-0.91			0.794667	0.267071					2.64833	0.50476		0	52.9667	-0.835
	5.30083	0.42731			53	-0.88			2.65	0.45161			53	-0.911			0.795167	0.248862					2.65	0.52		0	53	-0.839
	5.30417	0.4311			53.0333	-0.88			2.65167	0.45565			53.0333	-0.916			0.795667	0.248862					2.65167	0.48095		0	53.0333	-0.832
	5.3075	0.4311			53.0667	-0.88			2.65333	0.46774			53.0667	-0.916			0.796167	0.241275					2.65333	0.51333		0	53.0667	-0.834
	5.31083	0.42604			53.1	-0.881			2.655	0.44355			53.1	-0.908			0.796667	0.250379					2.655	0.50286		0	53.1	-0.833
	5.31417	0.43363			53.1333	-0.883			2.65667	0.47177			53.1333	-0.912			0.797167	0.265554					2.65667	0.49905		0	53.1333	-0.836
	5.3175	0.43363			53.1667	-0.89			2.65833	0.44556			53.1667	-0.91			0.797667	0.268589					2.65833	0.50762		0	53.1667	-0.834
	5.32083	0.43742			53.2	-0.88			2.66	0.43952			53.2	-0.925			0.798167	0.273141					2.66	0.48286		0	53.2	-0.839
	5.32417	0.42984			53.2333	-0.88			2.66167	0.46371			53.2333	-0.902			0.798667	0.279211					2.66167	0.51048		0	53.2333	-0.844
	5.3275	0.43742			53.2667	-0.891			2.66333	0.44556			53.2667	-0.903			0.799167	0.283763					2.66333	0.5019		0	53.2667	-0.833
	5.33083	0.43363			53.3	-0.88			2.665	0.45766			53.3	-0.919			0.799667	0.288316					2.665	0.5019		0	53.3	-0.833
	5.33417	0.42984			53.3333	-0.886			2.66667	0.46169			53.3333	-0.906			0.800167	0.227618					2.66667	0.52667		0	53.3333	-0.842
	5.3375	0.42984			53.3667	-0.883			2.66833	0.44355			53.3667	-0.907			0.800667	0.241275					2.66833	0.5		0	53.3667	-0.842
	5.34083	0.43995			53.4	-0.89			2.67	0.4496			53.4	-0.902			0.801167	0.271624					2.67	0.50762		0	53.4	-0.838
	5.34417	0.43742			53.4333	-0.887			2.67167	0.45766			53.4333	-0.905			0.801667	0.254932					2.67167	0.53238		0	53.4333	-0.843
	5.3475	0.43869			53.4667	-0.879			2.67333	0.45161			53.4667	-0.899			0.802167	0.247344					2.67333	0.50286		0	53.4667	-0.836
	5.35083	0.43616			53.5	-0.879			2.675	0.4496			53.5	-0.914			0.802667	0.245827					2.675	0.49714		0	53.5	-0.838
	5.35417	0.42857			53.5333	-0.882			2.67667	0.44355			53.5333	-0.905			0.803167	0.251897					2.67667	0.50762		0	53.5333	-0.845
	5.3575	0.42604			53.5667	-0.881			2.67833	0.46371			53.5667	-0.916			0.803667	0.267071					2.67833	0.52286		0	53.5667	-0.851
	5.36083	0.43363			53.6	-0.88			2.68	0.4375			53.6	-0.912			0.804167	0.250379					2.68	0.52667		0	53.6	-0.849
	5.36417	0.43363			53.6333	-0.881			2.68167	0.45161			53.6333	-0.913			0.804667	0.242792					2.68167	0.50476		0	53.6333	-0.842
	5.3675	0.43363			53.6667	-0.888			2.68333	0.45161			53.6667	-0.907			0.805167	0.229135					2.68333	0.48381		0	53.6667	-0.83
	5.37083	0.42984			53.7	-0.876			2.685	0.45161			53.7	-0.9			0.805667	0.239757					2.685	0.52667		0	53.7	-0.84
	5.37417	0.42099			53.7333	-0.882			2.68667	0.47379			53.7333	-0.91			0.806167	0.261002					2.68667	0.5019		0	53.7333	-0.831
	5.3775	0.43363			53.7667	-0.884			2.68833	0.46371			53.7667	-0.902			0.806667	0.270106					2.68833	0.49714		0	53.7667	-0.837
	5.38083	0.43236			53.8	-0.879			2.69	0.4496			53.8	-0.908			0.807167	0.273141					2.69	0.48857		0	53.8	-0.856
	5.38417	0.43489			53.8333	-0.892			2.69167	0.4496			53.8333	-0.894			0.807667	0.261002					2.69167	0.47524		0	53.8333	-0.838
	5.3875	0.43869			53.8667	-0.884			2.69333	0.45161			53.8667	-0.908			0.808167	0.257967					2.69333	0.48286		0	53.8667	-0.842
	5.39083	0.4311			53.9	-0.886			2.695	0.46371			53.9	-0.91			0.808667	0.251897					2.695	0.51143		0	53.9	-0.837
	5.39417	0.43489			53.9333	-0.885			2.69667	0.4375			53.9333	-0.918			0.809167	0.259484					2.69667	0.53333		0	53.9333	-0.84
	5.3975	0.42731			53.9667	-0.88			2.69833	0.45565			53.9667	-0.906			0.809667	0.264036					2.69833	0.54095		0	53.9667	-0.848
	5.40083	0.43363			54	-0.887			2.7	0.45565			54	-0.916			0.810167	0.273141					2.7	0.50286		0	54	-0.842
	5.40417	0.43236			54.0333	-0.877			2.70167	0.4496			54.0333	-0.898			0.810667	0.262519					2.70167	0.49238		0	54.0333	-0.851
	5.4075	0.4311			54.0667	-0.884			2.70333	0.44355			54.0667	-0.915			0.811167	0.241275					2.70333	0.49905		0	54.0667	-0.846
	5.41083	0.43742			54.1	-0.886			2.705	0.45565			54.1	-0.906			0.811667	0.265554					2.705	0.52		0	54.1	-0.838
	5.41417	0.43236			54.1333	-0.88			2.70667	0.46371			54.1333	-0.909			0.812167	0.277693					2.70667	0.54381		0	54.1333	-0.832
	5.4175	0.42984			54.1667	-0.881			2.70833	0.45766			54.1667	-0.914			0.812667	0.268589					2.70833	0.48286		0	54.1667	-0.849
	5.42083	0.42984			54.2	-0.885			2.71	0.46371			54.2	-0.908			0.813167	0.251897					2.71	0.53524		0	54.2	-0.843
	5.42417	0.4311			54.2333	-0.877			2.71167	0.4496			54.2333	-0.905			0.813667	0.22003					2.71167	0.51714		0	54.2333	-0.835
	5.4275	0.4311			54.2667	-0.879			2.71333	0.47177			54.2667	-0.904			0.814167	0.229135					2.71333	0.51048		0	54.2667	-0.851
	5.43083	0.42604			54.3	-0.88			2.715	0.45565			54.3	-0.919			0.814667	0.233687					2.715	0.5019		0	54.3	-0.831
	5.43417	0.43363			54.3333	-0.895			2.71667	0.45565			54.3333	-0.907			0.815167	0.254932					2.71667	0.51905		0	54.3333	-0.844
	5.4375	0.42857			54.3667	-0.891			2.71833	0.47379			54.3667	-0.905			0.815667	0.245827					2.71833	0.51429		0	54.3667	-0.842
	5.44083	0.42731			54.4	-0.879			2.72	0.46774			54.4	-0.909			0.816167	0.229135					2.72	0.50857		0	54.4	-0.829
	5.44417	0.4311			54.4333	-0.862			2.72167	0.44556			54.4333	-0.915			0.816667	0.236722					2.72167	0.49143		0	54.4333	-0.845
	5.4475	0.42604			54.4667	-0.887			2.72333	0.46169			54.4667	-0.913			0.817167	0.241275					2.72333	0.50857		0	54.4667	-0.842
	5.45083	0.43236			54.5	-0.884			2.725	0.45565			54.5	-0.914			0.817667	0.241275					2.725	0.51619		0	54.5	-0.842
	5.45417	0.42984			54.5333	-0.881			2.72667	0.45565			54.5333	-0.905			0.818167	0.250379					2.72667	0.49524		0	54.5333	-0.853
	5.4575	0.4311			54.5667	-0.881			2.72833	0.44355			54.5667	-0.907			0.818667	0.268589					2.72833	0.50857		0	54.5667	-0.845
	5.46083	0.42731			54.6	-0.886			2.73	0.46774			54.6	-0.913			0.819167	0.267071					2.73	0.51048		0	54.6	-0.843
	5.46417	0.42604			54.6333	-0.882			2.73167	0.47379			54.6333	-0.91			0.819667	0.267071					2.73167	0.52		0	54.6333	-0.841
	5.4675	0.4311			54.6667	-0.881			2.73333	0.4496			54.6667	-0.911			0.820167	0.282246					2.73333	0.48857		0	54.6667	-0.841
	5.47083	0.42857			54.7	-0.881			2.735	0.45161			54.7	-0.909			0.820667	0.279211					2.735	0.49429		0	54.7	-0.846
	5.47417	0.42604			54.7333	-0.88			2.73667	0.45766			54.7333	-0.908			0.821167	0.273141					2.73667	0.51905		0	54.7333	-0.853
	5.4775	0.42604			54.7667	-0.887			2.73833	0.45565			54.7667	-0.903			0.821667	0.248862					2.73833	0.5419		0	54.7667	-0.837
	5.48083	0.43489			54.8	-0.886			2.74	0.46774			54.8	-0.92			0.822167	0.236722					2.74	0.51429		0	54.8	-0.84
	5.48417	0.43742			54.8333	-0.879			2.74167	0.46169			54.8333	-0.91			0.822667	0.264036					2.74167	0.51048		0	54.8333	-0.843
	5.4875	0.42731			54.8667	-0.882			2.74333	0.4496			54.8667	-0.914			0.823167	0.262519					2.74333	0.52952		0	54.8667	-0.842
	5.49083	0.42857			54.9	-0.889			2.745	0.45565			54.9	-0.905			0.823667	0.259484					2.745	0.52286		0	54.9	-0.832
	5.49417	0.43236			54.9333	-0.889			2.74667	0.45161			54.9333	-0.91			0.824167	0.268589					2.74667	0.50571		0	54.9333	-0.849
	5.4975	0.42604			54.9667	-0.883			2.74833	0.43952			54.9667	-0.911			0.824667	0.273141					2.74833	0.50571		0	54.9667	-0.837
	5.50083	0.42731			55	-0.891			2.75	0.44355			55	-0.905			0.825167	0.224583					2.75	0.50762		0	55	-0.836
	5.50417	0.42604			55.0333	-0.88			2.75167	0.44355			55.0333	-0.908			0.825667	0.239757					2.75167	0.50762		0	55.0333	-0.836
	5.5075	0.43363			55.0667	-0.883			2.75333	0.45766			55.0667	-0.917			0.826167	0.268589					2.75333	0.49714		0	55.0667	-0.851
	5.51083	0.43236			55.1	-0.881			2.755	0.47379			55.1	-0.9			0.826667	0.265554					2.755	0.50857		0	55.1	-0.851
	5.51417	0.43236			55.1333	-0.878			2.75667	0.46371			55.1333	-0.909			0.827167	0.264036					2.75667	0.52762		0	55.1333	-0.839
	5.5175	0.42478			55.1667	-0.88			2.75833	0.45565			55.1667	-0.923			0.827667	0.245827					2.75833	0.51333		0	55.1667	-0.847
	5.52083	0.43363			55.2	-0.892			2.76	0.45565			55.2	-0.902			0.828167	0.250379					2.76	0.50476		0	55.2	-0.849
	5.52417	0.43995			55.2333	-0.88			2.76167	0.44556			55.2333	-0.91			0.828667	0.259484					2.76167	0.53524		0	55.2333	-0.841
	5.5275	0.43236			55.2667	-0.89			2.76333	0.45565			55.2667	-0.913			0.829167	0.248862					2.76333	0.51905		0	55.2667	-0.848
	5.53083	0.42225			55.3	-0.883			2.765	0.45161			55.3	-0.905			0.829667	0.242792					2.765	0.51143		0	55.3	-0.84
	5.53417	0.43236			55.3333	-0.888			2.76667	0.44556			55.3333	-0.904			0.830167	0.247344					2.76667	0.50857		0	55.3333	-0.835
	5.5375	0.42984			55.3667	-0.877			2.76833	0.45766			55.3667	-0.918			0.830667	0.245827					2.76833	0.51143		0	55.3667	-0.845
	5.54083	0.44248			55.4	-0.877			2.77	0.44556			55.4	-0.91			0.831167	0.242792					2.77	0.51048		0	55.4	-0.835
	5.54417	0.42351			55.4333	-0.88			2.77167	0.44355			55.4333	-0.912			0.831667	0.245827					2.77167	0.49238		0	55.4333	-0.852
	5.5475	0.42731			55.4667	-0.885			2.77333	0.45565			55.4667	-0.91			0.832167	0.247344					2.77333	0.50286		0	55.4667	-0.839
	5.55083	0.4311			55.5	-0.891			2.775	0.45766			55.5	-0.907			0.832667	0.268589					2.775	0.49429		0	55.5	-0.85
	5.55417	0.4311			55.5333	-0.887			2.77667	0.45565			55.5333	-0.903			0.833167	0.271624					2.77667	0.5		0	55.5333	-0.849
	5.5575	0.42604			55.5667	-0.883			2.77833	0.4496			55.5667	-0.901			0.833667	0.277693					2.77833	0.4619		0	55.5667	-0.851
	5.56083	0.42984			55.6	-0.883			2.78	0.4375			55.6	-0.917			0.834167	0.273141					2.78	0.51143		0	55.6	-0.843
	5.56417	0.42984			55.6333	-0.895			2.78167	0.46371			55.6333	-0.912			0.834667	0.271624					2.78167	0.51048		0	55.6333	-0.85
	5.5675	0.42857			55.6667	-0.879			2.78333	0.45565			55.6667	-0.904			0.835167	0.245827					2.78333	0.51619		0	55.6667	-0.842
	5.57083	0.44248			55.7	-0.868			2.785	0.46371			55.7	-0.911			0.835667	0.253414					2.785	0.5019		0	55.7	-0.845
	5.57417	0.43489			55.7333	-0.886			2.78667	0.4496			55.7333	-0.914			0.836167	0.268589					2.78667	0.49714		0	55.7333	-0.851
	5.5775	0.42984			55.7667	-0.882			2.78833	0.4496			55.7667	-0.913			0.836667	0.254932					2.78833	0.52476		0	55.7667	-0.854
	5.58083	0.4311			55.8	-0.89			2.79	0.47379			55.8	-0.897			0.837167	0.247344					2.79	0.50476		0	55.8	-0.835
	5.58417	0.43363			55.8333	-0.893			2.79167	0.47379			55.8333	-0.906			0.837667	0.245827					2.79167	0.48571		0	55.8333	-0.833
	5.5875	0.42478			55.8667	-0.887			2.79333	0.44556			55.8667	-0.902			0.838167	0.251897					2.79333	0.48095		0	55.8667	-0.85
	5.59083	0.42731			55.9	-0.885			2.795	0.45565			55.9	-0.905			0.838667	0.264036					2.795	0.51714		0	55.9	-0.839
	5.59417	0.42984			55.9333	-0.889			2.79667	0.47782			55.9333	-0.91			0.839167	0.270106					2.79667	0.49429		0	55.9333	-0.852
	5.5975	0.42604			55.9667	-0.888			2.79833	0.45565			55.9667	-0.899			0.839667	0.273141					2.79833	0.49238		0	55.9667	-0.837
	5.60083	0.42604			56	-0.883			2.8	0.46371			56	-0.905			0.840167	0.276176					2.8	0.51429		0	56	-0.839
	5.60417	0.42857			56.0333	-0.877			2.80167	0.47177			56.0333	-0.912			0.840667	0.273141					2.80167	0.50571		0	56.0333	-0.842
	5.6075	0.4311			56.0667	-0.882			2.80333	0.44556			56.0667	-0.906			0.841167	0.268589					2.80333	0.49905		0	56.0667	-0.846
	5.61083	0.42731			56.1	-0.89			2.805	0.43145			56.1	-0.904			0.841667	0.261002					2.805	0.51619		0	56.1	-0.845
	5.61417	0.42857			56.1333	-0.883			2.80667	0.47177			56.1333	-0.916			0.842167	0.256449					2.80667	0.49714		0	56.1333	-0.851
	5.6175	0.43363			56.1667	-0.887			2.80833	0.45766			56.1667	-0.902			0.842667	0.261002					2.80833	0.5019		0	56.1667	-0.845
	5.62083	0.43995			56.2	-0.873			2.81	0.45565			56.2	-0.904			0.843167	0.270106					2.81	0.49524		0	56.2	-0.853
	5.62417	0.44248			56.2333	-0.881			2.81167	0.46774			56.2333	-0.911			0.843667	0.285281					2.81167	0.52762		0	56.2333	-0.842
	5.6275	0.42984			56.2667	-0.889			2.81333	0.45766			56.2667	-0.911			0.844167	0.280728					2.81333	0.49238		0	56.2667	-0.839
	5.63083	0.40202			56.3	-0.882			2.815	0.45565			56.3	-0.914			0.844667	0.277693					2.815	0.49238		0	56.3	-0.857
	5.63417	0.42604			56.3333	-0.894			2.81667	0.4496			56.3333	-0.911			0.845167	0.261002					2.81667	0.49429		0	56.3333	-0.843
	5.6375	0.43489			56.3667	-0.895			2.81833	0.46169			56.3667	-0.913			0.845667	0.264036					2.81833	0.50476		0	56.3667	-0.844
	5.64083	0.43363			56.4	-0.89			2.82	0.46774			56.4	-0.911			0.846167	0.268589					2.82	0.49429		0	56.4	-0.844
	5.64417	0.41972			56.4333	-0.893			2.82167	0.44556			56.4333	-0.907			0.846667	0.239757					2.82167	0.49905		0	56.4333	-0.84
	5.6475	0.42099			56.4667	-0.884			2.82333	0.46371			56.4667	-0.91			0.847167	0.224583					2.82333	0.49524		0	56.4667	-0.86
	5.65083	0.42604			56.5	-0.893			2.825	0.46169			56.5	-0.909			0.847667	0.224583					2.825	0.52286		0	56.5	-0.837
	5.65417	0.42731			56.5333	-0.879			2.82667	0.47782			56.5333	-0.905			0.848167	0.242792					2.82667	0.49524		0	56.5333	-0.852
	5.6575	0.4311			56.5667	-0.884			2.82833	0.43952			56.5667	-0.908			0.848667	0.277693					2.82833	0.49143		0	56.5667	-0.837
	5.66083	0.42604			56.6	-0.884			2.83	0.46371			56.6	-0.914			0.849167	0.273141					2.83	0.51048		0	56.6	-0.846
	5.66417	0.42731			56.6333	-0.885			2.83167	0.45565			56.6333	-0.907			0.849667	0.271624					2.83167	0.50762		0	56.6333	-0.843
	5.6675	0.42857			56.6667	-0.891			2.83333	0.45565			56.6667	-0.919			0.850167	0.267071					2.83333	0.52		0	56.6667	-0.842
	5.67083	0.42225			56.7	-0.881			2.835	0.4496			56.7	-0.913			0.850667	0.256449					2.835	0.51714		0	56.7	-0.845
	5.67417	0.42099			56.7333	-0.879			2.83667	0.43952			56.7333	-0.912			0.851167	0.236722					2.83667	0.50857		0	56.7333	-0.835
	5.6775	0.42731			56.7667	-0.892			2.83833	0.4375			56.7667	-0.916			0.851667	0.268589					2.83833	0.50476		0	56.7667	-0.846
	5.68083	0.43236			56.8	-0.889			2.84	0.4375			56.8	-0.917			0.852167	0.285281					2.84	0.51429		0	56.8	-0.85
	5.68417	0.42478			56.8333	-0.881			2.84167	0.45565			56.8333	-0.903			0.852667	0.224583					2.84167	0.51048		0	56.8333	-0.854
	5.6875	0.41846			56.8667	-0.886			2.84333	0.45766			56.8667	-0.915			0.853167	0.236722					2.84333	0.49714		0	56.8667	-0.842
	5.69083	0.42604			56.9	-0.893			2.845	0.44556			56.9	-0.902			0.853667	0.259484					2.845	0.50571		0	56.9	-0.846
	5.69417	0.42478			56.9333	-0.882			2.84667	0.45161			56.9333	-0.919			0.854167	0.277693					2.84667	0.50476		0	56.9333	-0.856
	5.6975	0.41972			56.9667	-0.886			2.84833	0.45766			56.9667	-0.902			0.854667	0.286798					2.84833	0.50857		0	56.9667	-0.846
	5.70083	0.41972			57	-0.884			2.85	0.47177			57	-0.918			0.855167	0.256449					2.85	0.52		0	57	-0.846
	5.70417	0.41846			57.0333	-0.894			2.85167	0.47984			57.0333	-0.909			0.855667	0.24431					2.85167	0.5		0	57.0333	-0.844
	5.7075	0.42857			57.0667	-0.883			2.85333	0.46371			57.0667	-0.918			0.856167	0.216995					2.85333	0.48		0	57.0667	-0.846
	5.71083	0.42225			57.1	-0.881			2.855	0.4375			57.1	-0.916			0.856667	0.23217					2.855	0.50762		0	57.1	-0.847
	5.71417	0.42857			57.1333	-0.885			2.85667	0.45565			57.1333	-0.901			0.857167	0.259484					2.85667	0.48667		0	57.1333	-0.835
	5.7175	0.42604			57.1667	-0.878			2.85833	0.45161			57.1667	-0.907			0.857667	0.273141					2.85833	0.49524		0	57.1667	-0.848
	5.72083	0.42351			57.2	-0.884			2.86	0.46371			57.2	-0.913			0.858167	0.280728					2.86	0.48857		0	57.2	-0.835
	5.72417	0.42099			57.2333	-0.89			2.86167	0.45766			57.2333	-0.906			0.858667	0.224583					2.86167	0.48667		0	57.2333	-0.846
	5.7275	0.4311			57.2667	-0.883			2.86333	0.46371			57.2667	-0.909			0.859167	0.233687					2.86333	0.5		0	57.2667	-0.843
	5.73083	0.41972			57.3	-0.877			2.865	0.45766			57.3	-0.909			0.859667	0.250379					2.865	0.52286		0	57.3	-0.834
	5.73417	0.42478			57.3333	-0.885			2.86667	0.47984			57.3333	-0.915			0.860167	0.261002					2.86667	0.50476		0	57.3333	-0.844
	5.7375	0.42351			57.3667	-0.873			2.86833	0.46169			57.3667	-0.913			0.860667	0.267071					2.86833	0.48857		0	57.3667	-0.853
	5.74083	0.42225			57.4	-0.879			2.87	0.45161			57.4	-0.912			0.861167	0.251897					2.87	0.52762		0	57.4	-0.85
	5.74417	0.42604			57.4333	-0.886			2.87167	0.46774			57.4333	-0.899			0.861667	0.24431					2.87167	0.51429		0	57.4333	-0.847
	5.7475	0.41593			57.4667	-0.879			2.87333	0.45161			57.4667	-0.913			0.862167	0.227618					2.87333	0.50286		0	57.4667	-0.858
	5.75083	0.42225			57.5	-0.884			2.875	0.45766			57.5	-0.912			0.862667	0.268589					2.875	0.52286		0	57.5	-0.844
	5.75417	0.42984			57.5333	-0.883			2.87667	0.46169			57.5333	-0.913			0.863167	0.289833					2.87667	0.5219		0	57.5333	-0.839
	5.7575	0.42478			57.5667	-0.879			2.87833	0.46169			57.5667	-0.916			0.863667	0.271624					2.87833	0.52		0	57.5667	-0.852
	5.76083	0.42099			57.6	-0.885			2.88	0.45766			57.6	-0.904			0.864167	0.259484					2.88	0.51905		0	57.6	-0.857
	5.76417	0.42984			57.6333	-0.894			2.88167	0.46774			57.6333	-0.915			0.864667	0.236722					2.88167	0.48952		0	57.6333	-0.849
	5.7675	0.42099			57.6667	-0.886			2.88333	0.45161			57.6667	-0.915			0.865167	0.245827					2.88333	0.50857		0	57.6667	-0.843
	5.77083	0.42478			57.7	-0.886			2.885	0.44355			57.7	-0.914			0.865667	0.250379					2.885	0.50571		0	57.7	-0.856
	5.77417	0.42857			57.7333	-0.888			2.88667	0.45766			57.7333	-0.908			0.866167	0.241275					2.88667	0.52952		0	57.7333	-0.847
	5.7775	0.42225			57.7667	-0.874			2.88833	0.45565			57.7667	-0.919			0.866667	0.257967					2.88833	0.50762		0	57.7667	-0.849
	5.78083	0.42351			57.8	-0.881			2.89	0.46169			57.8	-0.916			0.867167	0.291351					2.89	0.48571		0	57.8	-0.845
	5.78417	0.42099			57.8333	-0.89			2.89167	0.45766			57.8333	-0.909			0.867667	0.312595					2.89167	0.5		0	57.8333	-0.846
	5.7875	0.4311			57.8667	-0.878			2.89333	0.45766			57.8667	-0.908			0.868167	0.3217					2.89333	0.49905		0	57.8667	-0.855
	5.79083	0.42099			57.9	-0.883			2.895	0.46371			57.9	-0.909			0.868667	0.277693					2.895	0.52286		0	57.9	-0.846
	5.79417	0.42604			57.9333	-0.889			2.89667	0.46371			57.9333	-0.904			0.869167	0.271624					2.89667	0.51905		0	57.9333	-0.848
	5.7975	0.42857			57.9667	-0.88			2.89833	0.43952			57.9667	-0.911			0.869667	0.256449					2.89833	0.5219		0	57.9667	-0.853
	5.80083	0.42984			58	-0.886			2.9	0.46169			58	-0.903			0.870167	0.265554					2.9	0.51429		0	58	-0.848
	5.80417	0.42604			58.0333	-0.886			2.90167	0.47177			58.0333	-0.905			0.870667	0.268589					2.90167	0.51048		0	58.0333	-0.845
	5.8075	0.43363			58.0667	-0.884			2.90333	0.45161			58.0667	-0.913			0.871167	0.286798					2.90333	0.49238		0	58.0667	-0.848
	5.81083	0.42731			58.1	-0.888			2.905	0.46169			58.1	-0.914			0.871667	0.273141					2.905	0.50762		0	58.1	-0.849
	5.81417	0.42604			58.1333	-0.886			2.90667	0.46169			58.1333	-0.906			0.872167	0.245827					2.90667	0.5		0	58.1333	-0.842
	5.8175	0.42099			58.1667	-0.884			2.90833	0.46169			58.1667	-0.907			0.872667	0.241275					2.90833	0.53048		0	58.1667	-0.849
	5.82083	0.42478			58.2	-0.897			2.91	0.4375			58.2	-0.909			0.873167	0.23824					2.91	0.48952		0	58.2	-0.85
	5.82417	0.42478			58.2333	-0.888			2.91167	0.47177			58.2333	-0.899			0.873667	0.276176					2.91167	0.52286		0	58.2333	-0.841
	5.8275	0.42857			58.2667	-0.879			2.91333	0.46371			58.2667	-0.909			0.874167	0.279211					2.91333	0.48381		0	58.2667	-0.847
	5.83083	0.42225			58.3	-0.878			2.915	0.45161			58.3	-0.912			0.874667	0.285281					2.915	0.48857		0	58.3	-0.844
	5.83417	0.42225			58.3333	-0.879			2.91667	0.45161			58.3333	-0.912			0.875167	0.262519					2.91667	0.50286		0	58.3333	-0.851
	5.8375	0.42857			58.3667	-0.882			2.91833	0.47379			58.3667	-0.899			0.875667	0.251897					2.91833	0.50571		0	58.3667	-0.85
	5.84083	0.42984			58.4	-0.891			2.92	0.46169			58.4	-0.924			0.876167	0.298938					2.92	0.51429		0	58.4	-0.849
	5.84417	0.42604			58.4333	-0.879			2.92167	0.47379			58.4333	-0.902			0.876667	0.286798					2.92167	0.49429		0	58.4333	-0.848
	5.8475	0.42731			58.4667	-0.888			2.92333	0.46169			58.4667	-0.908			0.877167	0.264036					2.92333	0.50571		0	58.4667	-0.851
	5.85083	0.42099			58.5	-0.883			2.925	0.44556			58.5	-0.907			0.877667	0.291351					2.925	0.50476		0	58.5	-0.841
	5.85417	0.42731			58.5333	-0.888			2.92667	0.49194			58.5333	-0.908			0.878167	0.305008					2.92667	0.52286		0	58.5333	-0.85
	5.8575	0.42351			58.5667	-0.889			2.92833	0.45161			58.5667	-0.908			0.878667	0.268589					2.92833	0.49905		0	58.5667	-0.859
	5.86083	0.42099			58.6	-0.882			2.93	0.45766			58.6	-0.906			0.879167	0.271624					2.93	0.48667		0	58.6	-0.851
	5.86417	0.43236			58.6333	-0.892			2.93167	0.45565			58.6333	-0.909			0.879667	0.276176					2.93167	0.48		0	58.6333	-0.852
	5.8675	0.41719			58.6667	-0.887			2.93333	0.47984			58.6667	-0.906			0.880167	0.23824					2.93333	0.49524		0	58.6667	-0.843
	5.87083	0.4134			58.7	-0.878			2.935	0.4496			58.7	-0.913			0.880667	0.22003					2.935	0.50286		0	58.7	-0.837
	5.87417	0.42731			58.7333	-0.887			2.93667	0.46774			58.7333	-0.911			0.881167	0.267071					2.93667	0.50476		0	58.7333	-0.85
	5.8775	0.42099			58.7667	-0.886			2.93833	0.47177			58.7667	-0.915			0.881667	0.261002					2.93833	0.48381		0	58.7667	-0.853
	5.88083	0.42731			58.8	-0.876			2.94	0.45161			58.8	-0.91			0.882167	0.250379					2.94	0.5		0	58.8	-0.85
	5.88417	0.42478			58.8333	-0.889			2.94167	0.45161			58.8333	-0.914			0.882667	0.248862					2.94167	0.51619		0	58.8333	-0.851
	5.8875	0.41846			58.8667	-0.881			2.94333	0.45565			58.8667	-0.914			0.883167	0.247344					2.94333	0.49714		0	58.8667	-0.856
	5.89083	0.42984			58.9	-0.881			2.945	0.4496			58.9	-0.911			0.883667	0.285281					2.945	0.5		0	58.9	-0.862
	5.89417	0.4134			58.9333	-0.885			2.94667	0.46774			58.9333	-0.907			0.884167	0.289833					2.94667	0.51048		0	58.9333	-0.84
	5.8975	0.41593			58.9667	-0.879			2.94833	0.46774			58.9667	-0.911			0.884667	0.300455					2.94833	0.48		0	58.9667	-0.85
	5.90083	0.43489			59	-0.888			2.95	0.45161			59	-0.911			0.885167	0.279211					2.95	0.50571		0	59	-0.844
	5.90417	0.4134			59.0333	-0.88			2.95167	0.46169			59.0333	-0.91			0.885667	0.268589					2.95167	0.49714		0	59.0333	-0.846
	5.9075	0.41719			59.0667	-0.88			2.95333	0.4496			59.0667	-0.914			0.886167	0.276176					2.95333	0.49524		0	59.0667	-0.856
	5.91083	0.42604			59.1	-0.896			2.955	0.48387			59.1	-0.911			0.886667	0.276176					2.955	0.52952		0	59.1	-0.847
	5.91417	0.42099			59.1333	-0.897			2.95667	0.43952			59.1333	-0.916			0.887167	0.277693					2.95667	0.50476		0	59.1333	-0.842
	5.9175	0.42099			59.1667	-0.877			2.95833	0.45161			59.1667	-0.907			0.887667	0.262519					2.95833	0.49714		0	59.1667	-0.85
	5.92083	0.42099			59.2	-0.892			2.96	0.44556			59.2	-0.914			0.888167	0.254932					2.96	0.5219		0	59.2	-0.841
	5.92417	0.43236			59.2333	-0.881			2.96167	0.46774			59.2333	-0.912			0.888667	0.268589					2.96167	0.48286		0	59.2333	-0.849
	5.9275	0.41972			59.2667	-0.887			2.96333	0.42742			59.2667	-0.903			0.889167	0.259484					2.96333	0.50476		0	59.2667	-0.838
	5.93083	0.42604			59.3	-0.894			2.965	0.47177			59.3	-0.908			0.889667	0.242792					2.965	0.52		0	59.3	-0.854
	5.93417	0.42604			59.3333	-0.891			2.96667	0.45161			59.3333	-0.911			0.890167	0.253414					2.96667	0.49429		0	59.3333	-0.848
	5.9375	0.40961			59.3667	-0.872			2.96833	0.4496			59.3667	-0.921			0.890667	0.259484					2.96833	0.51714		0	59.3667	-0.849
	5.94083	0.4311			59.4	-0.881			2.97	0.4496			59.4	-0.911			0.891167	0.256449					2.97	0.51143		0	59.4	-0.865
	5.94417	0.42604			59.4333	-0.88			2.97167	0.45161			59.4333	-0.912			0.891667	0.251897					2.97167	0.5219		0	59.4333	-0.846
	5.9475	0.42604			59.4667	-0.883			2.97333	0.4375			59.4667	-0.911			0.892167	0.242792					2.97333	0.50476		0	59.4667	-0.852
	5.95083	0.41719			59.5	-0.884			2.975	0.43347			59.5	-0.92			0.892667	0.291351					2.975	0.53048		0	59.5	-0.845
	5.95417	0.42478			59.5333	-0.873			2.97667	0.44355			59.5333	-0.908			0.893167	0.31563					2.97667	0.50762		0	59.5333	-0.846
	5.9575	0.42984			59.5667	-0.892			2.97833	0.46169			59.5667	-0.912			0.893667	0.251897					2.97833	0.51048		0	59.5667	-0.855
	5.96083	0.42099			59.6	-0.888			2.98	0.45565			59.6	-0.911			0.894167	0.259484					2.98	0.48952		0	59.6	-0.855
	5.96417	0.41719			59.6333	-0.881			2.98167	0.4496			59.6333	-0.915			0.894667	0.273141					2.98167	0.5019		0	59.6333	-0.844
	5.9675	0.42604			59.6667	-0.884			2.98333	0.44556			59.6667	-0.91			0.895167	0.254932					2.98333	0.48286		0	59.6667	-0.852
	5.97083	0.42351			59.7	-0.891			2.985	0.44355			59.7	-0.907			0.895667	0.245827					2.985	0.48		0	59.7	-0.848
	5.97417	0.42731			59.7333	-0.89			2.98667	0.4496			59.7333	-0.92			0.896167	0.286798					2.98667	0.48		0	59.7333	-0.84
	5.9775	0.41846			59.7667	-0.882			2.98833	0.44355			59.7667	-0.912			0.896667	0.276176					2.98833	0.5019		0	59.7667	-0.844
	5.98083	0.41719			59.8	-0.899			2.99	0.45565			59.8	-0.905			0.897167	0.251897					2.99	0.53524		0	59.8	-0.848
	5.98417	0.41846			59.8333	-0.89			2.99167	0.45161			59.8333	-0.914			0.897667	0.253414					2.99167	0.50857		0	59.8333	-0.856
	5.9875	0.41846			59.8667	-0.888			2.99333	0.44556			59.8667	-0.91			0.898167	0.254932					2.99333	0.49238		0	59.8667	-0.858
	5.99083	0.40961			59.9	-0.884			2.995	0.44556			59.9	-0.909			0.898667	0.289833					2.995	0.51143		0	59.9	-0.857
	5.99417	0.42225			59.9333	-0.886			2.99667	0.46371			59.9333	-0.907			0.899167	0.273141					2.99667	0.48952		0	59.9333	-0.848
	5.9975	0.40961			59.9667	-0.89			2.99833	0.46774			59.9667	-0.918			0.899667	0.23824					2.99833	0.49905		0	59.9667	-0.842
	6.00083	0.42604			60	-0.902			3	0.47782			60	-0.912			0.900167	0.23217					3	0.51048		0	60	-0.857
	6.00417	0.42604			60.0333	-0.882			3.00167	0.46774			60.0333	-0.918			0.900667	0.229135					3.00167	0.51905		0	60.0333	-0.85
	6.0075	0.4134			60.0667	-0.879			3.00333	0.47177			60.0667	-0.922			0.901167	0.261002					3.00333	0.48571		0	60.0667	-0.857
	6.01083	0.41972			60.1	-0.883			3.005	0.46371			60.1	-0.919			0.901667	0.264036					3.005	0.5219		0	60.1	-0.849
	6.01417	0.42731			60.1333	-0.892			3.00667	0.46774			60.1333	-0.913			0.902167	0.268589					3.00667	0.48952		0	60.1333	-0.846
	6.0175	0.43489			60.1667	-0.89			3.00833	0.45161			60.1667	-0.911			0.902667	0.235205					3.00833	0.47238		0	60.1667	-0.853
	6.02083	0.41593			60.2	-0.886			3.01	0.46371			60.2	-0.917			0.903167	0.216995					3.01	0.48571		0	60.2	-0.852
	6.02417	0.41846			60.2333	-0.884			3.01167	0.44556			60.2333	-0.913			0.903667	0.298938					3.01167	0.50571		0	60.2333	-0.848
	6.0275	0.42731			60.2667	-0.888			3.01333	0.44355			60.2667	-0.912			0.904167	0.288316					3.01333	0.48952		0	60.2667	-0.853
	6.03083	0.42604			60.3	-0.878			3.015	0.46774			60.3	-0.919			0.904667	0.267071					3.015	0.48667		0	60.3	-0.861
	6.03417	0.41719			60.3333	-0.888			3.01667	0.46169			60.3333	-0.93			0.905167	0.262519					3.01667	0.46762		0	60.3333	-0.854
	6.0375	0.42857			60.3667	-0.888			3.01833	0.45161			60.3667	-0.91			0.905667	0.261002					3.01833	0.48857		0	60.3667	-0.85
	6.04083	0.41719			60.4	-0.886			3.02	0.45161			60.4	-0.918			0.906167	0.261002					3.02	0.48952		0	60.4	-0.848
	6.04417	0.42857			60.4333	-0.885			3.02167	0.47782			60.4333	-0.906			0.906667	0.270106					3.02167	0.48857		0	60.4333	-0.848
	6.0475	0.41719			60.4667	-0.884			3.02333	0.47379			60.4667	-0.912			0.907167	0.285281					3.02333	0.51429		0	60.4667	-0.851
	6.05083	0.42984			60.5	-0.877			3.025	0.45565			60.5	-0.904			0.907667	0.277693					3.025	0.49905		0	60.5	-0.85
	6.05417	0.41593			60.5333	-0.877			3.02667	0.45161			60.5333	-0.916			0.908167	0.273141					3.02667	0.50571		0	60.5333	-0.832
	6.0575	0.42604			60.5667	-0.891			3.02833	0.48387			60.5667	-0.909			0.908667	0.251897					3.02833	0.48381		0	60.5667	-0.842
	6.06083	0.41719			60.6	-0.895			3.03	0.46371			60.6	-0.908			0.909167	0.251897					3.03	0.48667		0	60.6	-0.84
	6.06417	0.41846			60.6333	-0.885			3.03167	0.45766			60.6333	-0.909			0.909667	0.251897					3.03167	0.49714		0	60.6333	-0.852
	6.0675	0.41719			60.6667	-0.892			3.03333	0.45766			60.6667	-0.904			0.910167	0.24431					3.03333	0.5019		0	60.6667	-0.844
	6.07083	0.41719			60.7	-0.903			3.035	0.44556			60.7	-0.899			0.910667	0.241275					3.035	0.49524		0	60.7	-0.85
	6.07417	0.42984			60.7333	-0.887			3.03667	0.44556			60.7333	-0.919			0.911167	0.241275					3.03667	0.5		0	60.7333	-0.858
	6.0775	0.41719			60.7667	-0.886			3.03833	0.45565			60.7667	-0.922			0.911667	0.239757					3.03833	0.51048		0	60.7667	-0.851
	6.08083	0.42478			60.8	-0.895			3.04	0.45565			60.8	-0.905			0.912167	0.23824					3.04	0.5		0	60.8	-0.85
	6.08417	0.42604			60.8333	-0.876			3.04167	0.47177			60.8333	-0.909			0.912667	0.23824					3.04167	0.51048		0	60.8333	-0.844
	6.0875	0.42099			60.8667	-0.887			3.04333	0.45565			60.8667	-0.914			0.913167	0.23824					3.04333	0.49429		0	60.8667	-0.853
	6.09083	0.41846			60.9	-0.9			3.045	0.4496			60.9	-0.914			0.913667	0.236722					3.045	0.5		0	60.9	-0.853
	6.09417	0.41593			60.9333	-0.894			3.04667	0.45766			60.9333	-0.922			0.914167	0.236722					3.04667	0.51905		0	60.9333	-0.839
	6.0975	0.41972			60.9667	-0.89			3.04833	0.44355			60.9667	-0.915			0.914667	0.236722					3.04833	0.50286		0	60.9667	-0.861
	6.10083	0.42604			61	-0.878			3.05	0.4496			61	-0.905			0.915167	0.233687					3.05	0.49238		0	61	-0.848
	6.10417	0.42351			61.0333	-0.882			3.05167	0.46371			61.0333	-0.915			0.915667	0.233687					3.05167	0.5		0	61.0333	-0.85
	6.1075	0.42099			61.0667	-0.893			3.05333	0.45766			61.0667	-0.905			0.916167	0.233687					3.05333	0.47429		0	61.0667	-0.849
	6.11083	0.42225			61.1	-0.883			3.055	0.43952			61.1	-0.91			0.916667	0.23217					3.055	0.5219		0	61.1	-0.844
	6.11417	0.42225			61.1333	-0.888			3.05667	0.45766			61.1333	-0.918			0.917167	0.23217					3.05667	0.5019		0	61.1333	-0.845
	6.1175	0.41972			61.1667	-0.874			3.05833	0.46169			61.1667	-0.913			0.917667	0.23217					3.05833	0.49905		0	61.1667	-0.857
	6.12083	0.41846			61.2	-0.891			3.06	0.4375			61.2	-0.914			0.918167	0.230653					3.06	0.49143		0	61.2	-0.85
	6.12417	0.42099			61.2333	-0.889			3.06167	0.47379			61.2333	-0.909			0.918667	0.229135					3.06167	0.48095		0	61.2333	-0.849
	6.1275	0.42225			61.2667	-0.885			3.06333	0.42742			61.2667	-0.919			0.919167	0.229135					3.06333	0.50571		0	61.2667	-0.855
	6.13083	0.4311			61.3	-0.876			3.065	0.41935			61.3	-0.909			0.919667	0.227618					3.065	0.49714		0	61.3	-0.863
	6.13417	0.41719			61.3333	-0.894			3.06667	0.4375			61.3333	-0.904			0.920167	0.227618					3.06667	0.48857		0	61.3333	-0.851
	6.1375	0.41846			61.3667	-0.887			3.06833	0.43347			61.3667	-0.908			0.920667	0.209408					3.06833	0.51905		0	61.3667	-0.847
	6.14083	0.41719			61.4	-0.889			3.07	0.45565			61.4	-0.91			0.921167	0.206373					3.07	0.49905		0	61.4	-0.851
	6.14417	0.42225			61.4333	-0.885			3.07167	0.44355			61.4333	-0.916			0.921667	0.230653					3.07167	0.49714		0	61.4333	-0.858
	6.1475	0.41719			61.4667	-0.889			3.07333	0.46169			61.4667	-0.92			0.922167	0.227618					3.07333	0.5		0	61.4667	-0.853
	6.15083	0.42857			61.5	-0.884			3.075	0.43145			61.5	-0.914			0.922667	0.218513					3.075	0.50286		0	61.5	-0.853
	6.15417	0.42351			61.5333	-0.887			3.07667	0.46774			61.5333	-0.913			0.923167	0.256449					3.07667	0.49905		0	61.5333	-0.852
	6.1575	0.42351			61.5667	-0.879			3.07833	0.45161			61.5667	-0.91			0.923667	0.271624					3.07833	0.50762		0	61.5667	-0.858
	6.16083	0.42099			61.6	-0.89			3.08	0.4496			61.6	-0.908			0.924167	0.320182					3.08	0.52		0	61.6	-0.853
	6.16417	0.42478			61.6333	-0.892			3.08167	0.44556			61.6333	-0.908			0.924667	0.324734					3.08167	0.49238		0	61.6333	-0.862
	6.1675	0.42099			61.6667	-0.897			3.08333	0.45161			61.6667	-0.914			0.925167	0.326252					3.08333	0.49143		0	61.6667	-0.861
	6.17083	0.41719			61.7	-0.885			3.085	0.47782			61.7	-0.903			0.925667	0.326252					3.085	0.49714		0	61.7	-0.859
	6.17417	0.42857			61.7333	-0.89			3.08667	0.45565			61.7333	-0.914			0.926167	0.332322					3.08667	0.51619		0	61.7333	-0.843
	6.1775	0.42604			61.7667	-0.891			3.08833	0.43952			61.7667	-0.907			0.926667	0.332322					3.08833	0.50286		0	61.7667	-0.852
	6.18083	0.41719			61.8	-0.875			3.09	0.43347			61.8	-0.916			0.927167	0.324734					3.09	0.51048		0	61.8	-0.85
	6.18417	0.40961			61.8333	-0.883			3.09167	0.44556			61.8333	-0.916			0.927667	0.326252					3.09167	0.5		0	61.8333	-0.841
	6.1875	0.41593			61.8667	-0.886			3.09333	0.44556			61.8667	-0.906			0.928167	0.312595					3.09333	0.45905		0	61.8667	-0.854
	6.19083	0.4134			61.9	-0.889			3.095	0.44355			61.9	-0.906			0.928667	0.300455					3.095	0.49143		0	61.9	-0.847
	6.19417	0.42478			61.9333	-0.883			3.09667	0.45161			61.9333	-0.901			0.929167	0.251897					3.09667	0.48857		0	61.9333	-0.856
	6.1975	0.42225			61.9667	-0.899			3.09833	0.46371			61.9667	-0.906			0.929667	0.239757					3.09833	0.52476		0	61.9667	-0.845
	6.20083	0.41972			62	-0.886			3.1	0.45161			62	-0.91			0.930167	0.209408					3.1	0.50286		0	62	-0.852
	6.20417	0.43236			62.0333	-0.883			3.10167	0.45565			62.0333	-0.914			0.930667	0.236722					3.10167	0.49905		0	62.0333	-0.862
	6.2075	0.42984			62.0667	-0.882			3.10333	0.42137			62.0667	-0.904			0.931167	0.245827					3.10333	0.49905		0	62.0667	-0.84
	6.21083	0.42351			62.1	-0.883			3.105	0.43952			62.1	-0.915			0.931667	0.248862					3.105	0.48857		0	62.1	-0.854
	6.21417	0.42478			62.1333	-0.888			3.10667	0.45565			62.1333	-0.92			0.932167	0.261002					3.10667	0.46095		0	62.1333	-0.849
	6.2175	0.42731			62.1667	-0.881			3.10833	0.47379			62.1667	-0.908			0.932667	0.261002					3.10833	0.49714		0	62.1667	-0.857
	6.22083	0.41719			62.2	-0.892			3.11	0.45565			62.2	-0.916			0.933167	0.251897					3.11	0.46095		0	62.2	-0.859
	6.22417	0.42225			62.2333	-0.881			3.11167	0.43952			62.2333	-0.913			0.933667	0.251897					3.11167	0.51429		0	62.2333	-0.844
	6.2275	0.41466			62.2667	-0.891			3.11333	0.4254			62.2667	-0.911			0.934167	0.283763					3.11333	0.50857		0	62.2667	-0.851
	6.23083	0.4134			62.3	-0.883			3.115	0.42742			62.3	-0.915			0.934667	0.286798					3.115	0.48286		0	62.3	-0.851
	6.23417	0.41593			62.3333	-0.891			3.11667	0.4375			62.3333	-0.904			0.935167	0.280728					3.11667	0.46952		0	62.3333	-0.856
	6.2375	0.41846			62.3667	-0.89			3.11833	0.41935			62.3667	-0.908			0.935667	0.239757					3.11833	0.48667		0	62.3667	-0.852
	6.24083	0.41719			62.4	-0.881			3.12	0.39718			62.4	-0.904			0.936167	0.229135					3.12	0.48952		0	62.4	-0.858
	6.24417	0.41719			62.4333	-0.895			3.12167	0.41532			62.4333	-0.912			0.936667	0.256449					3.12167	0.48571		0	62.4333	-0.856
	6.2475	0.40961			62.4667	-0.889			3.12333	0.41935			62.4667	-0.912			0.937167	0.267071					3.12333	0.49524		0	62.4667	-0.86
	6.25083	0.42225			62.5	-0.883			3.125	0.41935			62.5	-0.916			0.937667	0.268589					3.125	0.48381		0	62.5	-0.848
	6.25417	0.41719			62.5333	-0.894			3.12667	0.43952			62.5333	-0.916			0.938167	0.256449					3.12667	0.49714		0	62.5333	-0.854
	6.2575	0.42351			62.5667	-0.893			3.12833	0.4375			62.5667	-0.915			0.938667	0.256449					3.12833	0.49143		0	62.5667	-0.849
	6.26083	0.41846			62.6	-0.891			3.13	0.4254			62.6	-0.922			0.939167	0.288316					3.13	0.49524		0	62.6	-0.847
	6.26417	0.42604			62.6333	-0.889			3.13167	0.40524			62.6333	-0.916			0.939667	0.279211					3.13167	0.5019		0	62.6333	-0.846
	6.2675	0.40961			62.6667	-0.9			3.13333	0.42137			62.6667	-0.91			0.940167	0.262519					3.13333	0.49143		0	62.6667	-0.855
	6.27083	0.41719			62.7	-0.881			3.135	0.4254			62.7	-0.915			0.940667	0.271624					3.135	0.51048		0	62.7	-0.839
	6.27417	0.40961			62.7333	-0.89			3.13667	0.40524			62.7333	-0.904			0.941167	0.283763					3.13667	0.49238		0	62.7333	-0.856
	6.2775	0.42478			62.7667	-0.896			3.13833	0.41935			62.7667	-0.908			0.941667	0.250379					3.13833	0.48		0	62.7667	-0.855
	6.28083	0.42604			62.8	-0.895			3.14	0.43145			62.8	-0.916			0.942167	0.270106					3.14	0.48667		0	62.8	-0.857
	6.28417	0.41593			62.8333	-0.895			3.14167	0.41532			62.8333	-0.903			0.942667	0.282246					3.14167	0.51619		0	62.8333	-0.844
	6.2875	0.42604			62.8667	-0.883			3.14333	0.40323			62.8667	-0.913			0.943167	0.247344					3.14333	0.49524		0	62.8667	-0.852
	6.29083	0.4134			62.9	-0.896			3.145	0.41331			62.9	-0.915			0.943667	0.233687					3.145	0.49905		0	62.9	-0.856
	6.29417	0.41593			62.9333	-0.892			3.14667	0.43145			62.9333	-0.921			0.944167	0.250379					3.14667	0.48381		0	62.9333	-0.851
	6.2975	0.41846			62.9667	-0.883			3.14833	0.42137			62.9667	-0.911			0.944667	0.250379					3.14833	0.52286		0	62.9667	-0.848
	6.30083	0.42351			63	-0.891			3.15	0.41532			63	-0.9			0.945167	0.241275					3.15	0.48095		0	63	-0.86
	6.30417	0.42351			63.0333	-0.899			3.15167	0.40524			63.0333	-0.916			0.945667	0.251897					3.15167	0.51333		0	63.0333	-0.856
	6.3075	0.4311			63.0667	-0.885			3.15333	0.42742			63.0667	-0.915			0.946167	0.257967					3.15333	0.5219		0	63.0667	-0.855
	6.31083	0.43742			63.1	-0.881			3.155	0.43145			63.1	-0.917			0.946667	0.288316					3.155	0.50476		0	63.1	-0.859
	6.31417	0.42225			63.1333	-0.894			3.15667	0.4254			63.1333	-0.908			0.947167	0.292868					3.15667	0.47714		0	63.1333	-0.864
	6.3175	0.41972			63.1667	-0.889			3.15833	0.40323			63.1667	-0.921			0.947667	0.285281					3.15833	0.4781		0	63.1667	-0.858
	6.32083	0.42351			63.2	-0.89			3.16	0.41935			63.2	-0.906			0.948167	0.277693					3.16	0.49905		0	63.2	-0.844
	6.32417	0.42351			63.2333	-0.894			3.16167	0.42742			63.2333	-0.916			0.948667	0.270106					3.16167	0.48667		0	63.2333	-0.849
	6.3275	0.41972			63.2667	-0.889			3.16333	0.40927			63.2667	-0.917			0.949167	0.262519					3.16333	0.48286		0	63.2667	-0.848
	6.33083	0.42225			63.3	-0.88			3.165	0.40323			63.3	-0.914			0.949667	0.250379					3.165	0.49524		0	63.3	-0.839
	6.33417	0.41972			63.3333	-0.883			3.16667	0.42137			63.3333	-0.91			0.950167	0.253414					3.16667	0.51143		0	63.3333	-0.858
	6.3375	0.42351			63.3667	-0.888			3.16833	0.43145			63.3667	-0.919			0.950667	0.259484					3.16833	0.48381		0	63.3667	-0.856
	6.34083	0.42351			63.4	-0.887			3.17	0.40927			63.4	-0.918			0.951167	0.259484					3.17	0.49714		0	63.4	-0.863
	6.34417	0.42604			63.4333	-0.88			3.17167	0.43347			63.4333	-0.908			0.951667	0.259484					3.17167	0.50476		0	63.4333	-0.854
	6.3475	0.41972			63.4667	-0.888			3.17333	0.41331			63.4667	-0.918			0.952167	0.254932					3.17333	0.51333		0	63.4667	-0.844
	6.35083	0.40834			63.5	-0.886			3.175	0.42742			63.5	-0.906			0.952667	0.261002					3.175	0.49524		0	63.5	-0.851
	6.35417	0.42857			63.5333	-0.876			3.17667	0.4254			63.5333	-0.916			0.953167	0.276176					3.17667	0.50476		0	63.5333	-0.86
	6.3575	0.41846			63.5667	-0.896			3.17833	0.4375			63.5667	-0.91			0.953667	0.289833					3.17833	0.48571		0	63.5667	-0.864
	6.36083	0.42099			63.6	-0.89			3.18	0.43347			63.6	-0.911			0.954167	0.295903					3.18	0.48381		0	63.6	-0.848
	6.36417	0.42478			63.6333	-0.878			3.18167	0.43145			63.6333	-0.912			0.954667	0.273141					3.18167	0.52		0	63.6333	-0.868
	6.3675	0.42478			63.6667	-0.886			3.18333	0.44355			63.6667	-0.903			0.955167	0.270106					3.18333	0.50857		0	63.6667	-0.853
	6.37083	0.42351			63.7	-0.883			3.185	0.4254			63.7	-0.902			0.955667	0.264036					3.185	0.49714		0	63.7	-0.858
	6.37417	0.42351			63.7333	-0.884			3.18667	0.43145			63.7333	-0.917			0.956167	0.268589					3.18667	0.50476		0	63.7333	-0.851
	6.3775	0.41593			63.7667	-0.893			3.18833	0.43952			63.7667	-0.916			0.956667	0.271624					3.18833	0.50571		0	63.7667	-0.855
	6.38083	0.41466			63.8	-0.891			3.19	0.43952			63.8	-0.907			0.957167	0.259484					3.19	0.5019		0	63.8	-0.85
	6.38417	0.40582			63.8333	-0.891			3.19167	0.45161			63.8333	-0.905			0.957667	0.267071					3.19167	0.48286		0	63.8333	-0.849
	6.3875	0.41846			63.8667	-0.898			3.19333	0.43952			63.8667	-0.919			0.958167	0.282246					3.19333	0.50286		0	63.8667	-0.856
	6.39083	0.4134			63.9	-0.882			3.195	0.42137			63.9	-0.91			0.958667	0.291351					3.195	0.48381		0	63.9	-0.852
	6.39417	0.41972			63.9333	-0.887			3.19667	0.43347			63.9333	-0.922			0.959167	0.295903					3.19667	0.50286		0	63.9333	-0.849
	6.3975	0.41466			63.9667	-0.882			3.19833	0.4375			63.9667	-0.917			0.959667	0.286798					3.19833	0.5		0	63.9667	-0.85
	6.40083	0.42225			64	-0.885			3.2	0.43347			64	-0.914			0.960167	0.282246					3.2	0.50476		0	64	-0.85
	6.40417	0.41593			64.0333	-0.879			3.20167	0.4375			64.0333	-0.912			0.960667	0.273141					3.20167	0.48095		0	64.0333	-0.846
	6.4075	0.42731			64.0667	-0.891			3.20333	0.45565			64.0667	-0.912			0.961167	0.264036					3.20333	0.48381		0	64.0667	-0.857
	6.41083	0.42099			64.1	-0.889			3.205	0.44355			64.1	-0.914			0.961667	0.259484					3.205	0.5019		0	64.1	-0.85
	6.41417	0.42604			64.1333	-0.884			3.20667	0.45565			64.1333	-0.912			0.962167	0.311077					3.20667	0.48857		0	64.1333	-0.847
	6.4175	0.41972			64.1667	-0.889			3.20833	0.44556			64.1667	-0.921			0.962667	0.305008					3.20833	0.50762		0	64.1667	-0.848
	6.42083	0.41846			64.2	-0.888			3.21	0.43952			64.2	-0.909			0.963167	0.294385					3.21	0.50476		0	64.2	-0.854
	6.42417	0.41214			64.2333	-0.887			3.21167	0.46169			64.2333	-0.911			0.963667	0.30349					3.21167	0.48857		0	64.2333	-0.863
	6.4275	0.41719			64.2667	-0.893			3.21333	0.46169			64.2667	-0.906			0.964167	0.308042					3.21333	0.50857		0	64.2667	-0.852
	6.43083	0.4311			64.3	-0.884			3.215	0.46371			64.3	-0.917			0.964667	0.267071					3.215	0.49524		0	64.3	-0.865
	6.43417	0.41466			64.3333	-0.891			3.21667	0.45161			64.3333	-0.919			0.965167	0.264036					3.21667	0.5		0	64.3333	-0.859
	6.4375	0.41719			64.3667	-0.895			3.21833	0.45766			64.3667	-0.911			0.965667	0.259484					3.21833	0.50857		0	64.3667	-0.858
	6.44083	0.41719			64.4	-0.887			3.22	0.43347			64.4	-0.914			0.966167	0.264036					3.22	0.50857		0	64.4	-0.859
	6.44417	0.41846			64.4333	-0.884			3.22167	0.43145			64.4333	-0.92			0.966667	0.267071					3.22167	0.5019		0	64.4333	-0.852
	6.4475	0.41087			64.4667	-0.884			3.22333	0.4496			64.4667	-0.905			0.967167	0.282246					3.22333	0.5019		0	64.4667	-0.845
	6.45083	0.4134			64.5	-0.885			3.225	0.4496			64.5	-0.917			0.967667	0.294385					3.225	0.48286		0	64.5	-0.855
	6.45417	0.41719			64.5333	-0.879			3.22667	0.42742			64.5333	-0.91			0.968167	0.317147					3.22667	0.49714		0	64.5333	-0.859
	6.4575	0.41593			64.5667	-0.884			3.22833	0.45766			64.5667	-0.91			0.968667	0.30956					3.22833	0.49429		0	64.5667	-0.866
	6.46083	0.42351			64.6	-0.893			3.23	0.45565			64.6	-0.917			0.969167	0.305008					3.23	0.49524		0	64.6	-0.865
	6.46417	0.42099			64.6333	-0.891			3.23167	0.45565			64.6333	-0.913			0.969667	0.276176					3.23167	0.50857		0	64.6333	-0.854
	6.4675	0.41846			64.6667	-0.886			3.23333	0.45161			64.6667	-0.913			0.970167	0.270106					3.23333	0.51619		0	64.6667	-0.855
	6.47083	0.42478			64.7	-0.888			3.235	0.45766			64.7	-0.921			0.970667	0.256449					3.235	0.48952		0	64.7	-0.857
	6.47417	0.42351			64.7333	-0.887			3.23667	0.44355			64.7333	-0.914			0.971167	0.257967					3.23667	0.50762		0	64.7333	-0.866
	6.4775	0.41719			64.7667	-0.897			3.23833	0.4496			64.7667	-0.914			0.971667	0.259484					3.23833	0.52952		0	64.7667	-0.857
	6.48083	0.42099			64.8	-0.881			3.24	0.4496			64.8	-0.92			0.972167	0.289833					3.24	0.49429		0	64.8	-0.847
	6.48417	0.41719			64.8333	-0.896			3.24167	0.45565			64.8333	-0.905			0.972667	0.280728					3.24167	0.53238		0	64.8333	-0.858
	6.4875	0.42225			64.8667	-0.889			3.24333	0.46371			64.8667	-0.915			0.973167	0.261002					3.24333	0.51333		0	64.8667	-0.859
	6.49083	0.42604			64.9	-0.886			3.245	0.4496			64.9	-0.903			0.973667	0.276176					3.245	0.50762		0	64.9	-0.861
	6.49417	0.42478			64.9333	-0.886			3.24667	0.44355			64.9333	-0.919			0.974167	0.282246					3.24667	0.49143		0	64.9333	-0.852
	6.4975	0.42984			64.9667	-0.882			3.24833	0.48387			64.9667	-0.911			0.974667	0.282246					3.24833	0.48952		0	64.9667	-0.844
	6.50083	0.41972			65	-0.897			3.25	0.44355			65	-0.911			0.975167	0.279211					3.25	0.5		0	65	-0.859
	6.50417	0.41719			65.0333	-0.881			3.25167	0.46371			65.0333	-0.916			0.975667	0.273141					3.25167	0.51048		0	65.0333	-0.86
	6.5075	0.41846			65.0667	-0.883			3.25333	0.4375			65.0667	-0.91			0.976167	0.282246					3.25333	0.51429		0	65.0667	-0.85
	6.51083	0.4134			65.1	-0.885			3.255	0.4496			65.1	-0.906			0.976667	0.286798					3.255	0.5219		0	65.1	-0.865
	6.51417	0.41593			65.1333	-0.892			3.25667	0.4375			65.1333	-0.909			0.977167	0.294385					3.25667	0.49143		0	65.1333	-0.859
	6.5175	0.41466			65.1667	-0.882			3.25833	0.46774			65.1667	-0.916			0.977667	0.289833					3.25833	0.50476		0	65.1667	-0.848
	6.52083	0.42731			65.2	-0.892			3.26	0.42742			65.2	-0.901			0.978167	0.282246					3.26	0.49143		0	65.2	-0.868
	6.52417	0.42604			65.2333	-0.882			3.26167	0.44556			65.2333	-0.913			0.978667	0.282246					3.26167	0.49714		0	65.2333	-0.852
	6.5275	0.42351			65.2667	-0.886			3.26333	0.4496			65.2667	-0.911			0.979167	0.282246					3.26333	0.5019		0	65.2667	-0.861
	6.53083	0.42225			65.3	-0.893			3.265	0.42742			65.3	-0.913			0.979667	0.305008					3.265	0.49905		0	65.3	-0.857
	6.53417	0.41719			65.3333	-0.896			3.26667	0.47379			65.3333	-0.903			0.980167	0.292868					3.26667	0.50476		0	65.3333	-0.855
	6.5375	0.42099			65.3667	-0.895			3.26833	0.45766			65.3667	-0.918			0.980667	0.268589					3.26833	0.51143		0	65.3667	-0.851
	6.54083	0.41719			65.4	-0.882			3.27	0.4375			65.4	-0.914			0.981167	0.294385					3.27	0.5		0	65.4	-0.856
	6.54417	0.4134			65.4333	-0.895			3.27167	0.45565			65.4333	-0.912			0.981667	0.308042					3.27167	0.51048		0	65.4333	-0.85
	6.5475	0.42478			65.4667	-0.897			3.27333	0.4496			65.4667	-0.919			0.982167	0.324734					3.27333	0.5019		0	65.4667	-0.865
	6.55083	0.42478			65.5	-0.887			3.275	0.44355			65.5	-0.917			0.982667	0.311077					3.275	0.5219		0	65.5	-0.863
	6.55417	0.43616			65.5333	-0.889			3.27667	0.46371			65.5333	-0.916			0.983167	0.285281					3.27667	0.51333		0	65.5333	-0.864
	6.5575	0.40961			65.5667	-0.895			3.27833	0.44355			65.5667	-0.903			0.983667	0.295903					3.27833	0.51714		0	65.5667	-0.856
	6.56083	0.42099			65.6	-0.892			3.28	0.44355			65.6	-0.91			0.984167	0.300455					3.28	0.48		0	65.6	-0.855
	6.56417	0.41466			65.6333	-0.888			3.28167	0.45161			65.6333	-0.92			0.984667	0.295903					3.28167	0.48095		0	65.6333	-0.849
	6.5675	0.40708			65.6667	-0.884			3.28333	0.47177			65.6667	-0.912			0.985167	0.298938					3.28333	0.49714		0	65.6667	-0.864
	6.57083	0.40076			65.7	-0.892			3.285	0.44355			65.7	-0.901			0.985667	0.30349					3.285	0.47429		0	65.7	-0.85
	6.57417	0.39317			65.7333	-0.9			3.28667	0.4496			65.7333	-0.915			0.986167	0.317147					3.28667	0.51429		0	65.7333	-0.862
	6.5775	0.38559			65.7667	-0.903			3.28833	0.4496			65.7667	-0.911			0.986667	0.324734					3.28833	0.52762		0	65.7667	-0.866
	6.58083	0.38053			65.8	-0.886			3.29	0.46371			65.8	-0.911			0.987167	0.294385					3.29	0.49905		0	65.8	-0.861
	6.58417	0.46271			65.8333	-0.891			3.29167	0.45766			65.8333	-0.905			0.987667	0.291351					3.29167	0.49905		0	65.8333	-0.854
	6.5875	0.76359			65.8667	-0.888			3.29333	0.4375			65.8667	-0.917			0.988167	0.286798					3.29333	0.46952		0	65.8667	-0.863
	6.59083	0.61441			65.9	-0.887			3.295	0.43952			65.9	-0.914			0.988667	0.283763					3.295	0.50286		0	65.9	-0.867
	6.59417	0.48925			65.9333	-0.893			3.29667	0.44556			65.9333	-0.917			0.989167	0.282246					3.29667	0.51048		0	65.9333	-0.848
	6.5975	0.46776			65.9667	-0.896			3.29833	0.45161			65.9667	-0.911			0.989667	0.268589					3.29833	0.48095		0	65.9667	-0.854
	6.60083	0.44374			66	-0.891			3.3	0.45766			66	-0.899			0.990167	0.267071					3.3	0.50476		0	66	-0.841
	6.60417	0.44121			66.0333	-0.891			3.30167	0.43347			66.0333	-0.912			0.990667	0.261002					3.30167	0.52		0	66.0333	-0.862
	6.6075	0.42984			66.0667	-0.899			3.30333	0.4496			66.0667	-0.916			0.991167	0.273141					3.30333	0.47714		0	66.0667	-0.858
	6.61083	0.45638			66.1	-0.889			3.305	0.43145			66.1	-0.907			0.991667	0.277693					3.305	0.47714		0	66.1	-0.835
	6.61417	0.46018			66.1333	-0.89			3.30667	0.44355			66.1333	-0.918			0.992167	0.286798					3.30667	0.5219		0	66.1333	-0.861
	6.6175	0.44627			66.1667	-0.893			3.30833	0.44355			66.1667	-0.927			0.992667	0.286798					3.30833	0.50476		0	66.1667	-0.864
	6.62083	0.46144			66.2	-0.883			3.31	0.45766			66.2	-0.922			0.993167	0.285281					3.31	0.45048		0	66.2	-0.862
	6.62417	0.44374			66.2333	-0.902			3.31167	0.44355			66.2333	-0.916			0.993667	0.295903					3.31167	0.49429		0	66.2333	-0.85
	6.6275	0.44627			66.2667	-0.898			3.31333	0.43145			66.2667	-0.918			0.994167	0.300455					3.31333	0.48381		0	66.2667	-0.862
	6.63083	0.42731			66.3	-0.894			3.315	0.45161			66.3	-0.906			0.994667	0.250379					3.315	0.50476		0	66.3	-0.859
	6.63417	0.43489			66.3333	-0.892			3.31667	0.44355			66.3333	-0.907			0.995167	0.261002					3.31667	0.49429		0	66.3333	-0.856
	6.6375	0.4488			66.3667	-0.89			3.31833	0.4496			66.3667	-0.917			0.995667	0.282246					3.31833	0.48667		0	66.3667	-0.858
	6.64083	0.42604			66.4	-0.89			3.32	0.4496			66.4	-0.913			0.996167	0.282246					3.32	0.5		0	66.4	-0.859
	6.64417	0.43363			66.4333	-0.881			3.32167	0.4375			66.4333	-0.9			0.996667	0.282246					3.32167	0.50476		0	66.4333	-0.849
	6.6475	0.42478			66.4667	-0.89			3.32333	0.4496			66.4667	-0.919			0.997167	0.241275					3.32333	0.48		0	66.4667	-0.859
	6.65083	0.42099			66.5	-0.891			3.325	0.43145			66.5	-0.911			0.997667	0.22003					3.325	0.48952		0	66.5	-0.856
	6.65417	0.42478			66.5333	-0.887			3.32667	0.44556			66.5333	-0.914			0.998167	0.276176					3.32667	0.51048		0	66.5333	-0.859
	6.6575	0.43236			66.5667	-0.88			3.32833	0.4496			66.5667	-0.912			0.998667	0.268589					3.32833	0.4581		0	66.5667	-0.865
	6.66083	0.42604			66.6	-0.896			3.33	0.44355			66.6	-0.909			0.999167	0.254932					3.33	0.49524		0	66.6	-0.869
[truncated: 125,171 more rows]

## Sheet: FIG2
Fig2a	Time/S	stt7-9-Flu-HAC	Time/S	stt7-9-Fm'-HAC		Fig2b	Time/S	stt7-9-Flu-NaAC	Time/S	stt7-9-Fm'-NaAC			Fig2c	time/s	stt7-9-Flu-HCl	time/s	stt7-9-Fm'-HCl			Fig2d	time/s	stt7-9-Flu-NaCl	time/s	stt7-9-Fm'-NaCl
	0.01	-0.00034459	22	1			0	-0.000784314	21	1				0.01	-0.0235479	21	0.968254				0.01	-0.03527	21	1
	0.04	-0.00103	50	0.37586			0.01	0.00471	50	0.34646				0.04	-0.0172684	50	0.396825				0.04	-0.02607	50	0.44615
	0.07	-0.00207	60	0.30345			0.02	0.00471	60	0.29528				0.07	-0.00313972	60	0.301587				0.07	-0.01687	60	0.35385
	0.1	-0.00276	70	0.28276			0.03	0.00471	70	0.27559				0.1	-0.00313972	70	0.269841				0.1	0.00307	70	0.2923
	0.13	-0.00172	80	0.27586			0.04	0.00471	80	0.26772				0.13	-0.00313972	80	0.238095				0.13	0.01073	80	0.26154
	0.16	-0.00241	90	0.27586			0.05	0.00471	90	0.26772				0.16	-0.00470958	90	0.222222				0.16	0.01381	90	0.24616
	0.19	-0.00379	100	0.28276			0.06	0.00235	100	0.26772				0.19	0	100	0.222222				0.19	-0.01228	100	0.23077
	0.22	-0.00345	160	0.8			0.07	0.00235	160	0.65748				0.22	0.00941915	160	0.84127				0.22	-0.02761	160	0.73846
	0.25	-0.0031	220	0.9069			0.08	0.00235	220	0.79528				0.25	0.00627943	220	0.936508				0.25	-0.06135	220	0.83077
	0.28	-0.00276	280	0.94828			0.09	0.00235	280	0.8937				0.28	0.00470958	280	0.968254				0.28	-0.01534	280	0.90769
	0.31	-0.0031	340	0.96897			0.1	0.00235	340	0.94488				0.31	-0.00470958	340	0.984127				0.31	0.00767	340	0.96923
	0.34	-0.00414	400	0.24138			0.11	0	400	0.32283				0.34	-0.0156986	400	1				0.34	-0.02301	400	0.96923
	0.37	-0.0031	460	0.20345			0.12	0	460	0.32283				0.37	-0.0376766	460	0.968254				0.37	-0.02761	460	0.98461
	0.4	-0.00276	520	0.1931			0.13	0	520	0.30709				0.4	-0.0282575	520	0.968254				0.4	-0.03527	520	1
	0.43	-0.00207	580	0.18966			0.14	0	580	0.30709				0.43	-0.0235479	580	0.968254				0.43	-0.04448	580	1
	0.46	-0.00138	640	0.94483			0.15	0	640	0.79528				0.46	-0.0282575	640	0.984127				0.46	-0.04908
	0.49	0	700	0.96897			0.16	-0.00196	700	0.91339				0.49	-0.0251177	700	0.984127				0.49	-0.00307
	0.52	-0.00034459	760	0.97241			0.17	-0.00196	760	0.94094				0.52	-0.0188383	760	0.984127				0.52	-0.00613
	0.55	-0.00068918					0.18	-0.00196						0.55	-0.0204082						0.55	-0.01381
	0.58	-0.00172					0.19	-0.00196						0.58	-0.021978						0.58	-0.03067
	0.61	-0.00138					0.2	-0.00196						0.61	-0.0282575						0.61	-0.03987
	0.64	-0.00068918					0.21	-0.00471						0.64	-0.0298273						0.64	-0.02147
	0.67	0.00068918					0.22	-0.00471						0.67	-0.0313972						0.67	-0.01534
	0.7	0.00103					0.23	-0.00471						0.7	-0.0313972						0.7	-0.0046
	0.73	-0.00068918					0.24	-0.00471						0.73	-0.0313972						0.73	-0.01381
	0.76	-0.00172					0.25	-0.00471						0.76	-0.0141287						0.76	-0.01841
	0.79	-0.00379					0.26	-0.00196						0.79	-0.00941915						0.79	-0.01381
	0.82	-0.00517					0.27	-0.00196						0.82	0.00313972						0.82	-0.01687
	0.85	-0.00586					0.28	-0.00196						0.85	0.00784929						0.85	-0.02147
	0.88	-0.00068918					0.29	-0.00196						0.88	0.00941915						0.88	-0.02147
	0.91	-0.00241					0.3	-0.00196						0.91	-0.00784929						0.91	-0.02147
	0.94	-0.00586					0.31	0						0.94	-0.010989						0.94	0.00307
	0.97	-0.00551					0.32	0						0.97	-0.0172684						0.97	0.01534
	1	-0.00517					0.33	0						1	-0.0298273						1	0.03987
	1.03	-0.00172					0.34	0						1.03	-0.0361068						1.03	-0.01073
	1.06	-0.00103					0.35	0						1.06	-0.032967						1.06	-0.03527
	1.09	0.00068918					0.36	-0.00118						1.09	-0.021978						1.09	0.01381
	1.12	-0.00276					0.37	-0.00118						1.12	0.00313972						1.12	0.00613
	1.15	-0.00414					0.38	-0.00118						1.15	0.00470958						1.15	-0.0092
	1.18	-0.00207					0.39	-0.00118						1.18	0.00470958						1.18	-0.02454
	1.21	-0.00172					0.4	-0.00118						1.21	-0.0188383						1.21	-0.03221
	1.24	-0.00068918					0.41	0.00588						1.24	-0.021978						1.24	0.01228
	1.27	-0.00379					0.42	0.00588						1.27	-0.0266876						1.27	-0.0092
	1.3	-0.00517					0.43	0.00588						1.3	-0.0125589						1.3	-0.04908
	1.33	-0.00068918					0.44	0.00588						1.33	-0.00470958						1.33	-0.04448
	1.36	0.00068918					0.45	0.00588						1.36	0.00470958						1.36	-0.04142
	1.39	0.00276					0.46	0.01137						1.39	0.00470958						1.39	-0.05675
	1.42	0.00138					0.47	0.01137						1.42	0.00470958						1.42	-0.03527
	1.45	0.00068918					0.48	0.01137						1.45	0.00784929						1.45	0.00767
	1.48	-0.00482					0.49	0.01137						1.48	0.00941915						1.48	-0.03834
	1.51	-0.00345					0.5	0.01137						1.51	-0.0376766						1.51	-0.06135
	1.54	-0.00103					0.51	0						1.54	-0.032967						1.54	-0.03221
	1.57	-0.00172					0.52	0						1.57	-0.021978						1.57	-0.03067
	1.6	-0.00207					0.53	0						1.6	-0.0125589						1.6	-0.02761
	1.63	-0.00414					0.54	0						1.63	-0.00784929						1.63	0.00153
	1.66	-0.00414					0.55	0						1.66	-0.00313972						1.66	0.01687
	1.69	-0.00414					0.56	0.01137						1.69	0.00470958						1.69	0.00767
	1.72	-0.00345					0.57	0.01137						1.72	0.0188383						1.72	-0.02147
	1.75	-0.0031					0.58	0.01137						1.75	0.00470958						1.75	-0.07976
	1.78	-0.0062					0.59	0.01137						1.78	-0.00313972						1.78	-0.04602
	1.81	-0.00586					0.6	0.01137						1.81	-0.00470958						1.81	-0.02761
	1.84	-0.00517					0.61	0.01059						1.84	-0.0141287						1.84	-0.0092
	1.87	-0.00379					0.62	0.01059						1.87	-0.0313972						1.87	-0.01994
	1.9	-0.0031					0.63	0.01059						1.9	0.00156986						1.9	-0.04142
	1.93	-0.00517					0.64	0.01059						1.93	0.0172684						1.93	-0.00613
	1.96	-0.0031					0.65	0.01059						1.96	-0.0455259						1.96	0.01228
	1.99	0.00172					0.66	0.01059						1.99	-0.0298273						1.99	-0.00767
	2.02	0.00689					0.67	0.01216						2.02	0.00313972						2.02	-0.0046
	2.05	0.0093					0.68	0.01216						2.05	-0.00156986						2.05	0
	2.08	-0.00896					0.69	0.01216						2.08	-0.00784929						2.08	-0.02914
	2.11	-0.00896					0.7	0.01216						2.11	-0.0172684						2.11	-0.04448
	2.14	-0.00586					0.71	0.01216						2.14	-0.021978						2.14	-0.00767
	2.17	-0.00345					0.72	0.01255						2.17	-0.0361068						2.17	-0.02607
	2.2	0.00103					0.73	0.01255						2.2	-0.0235479						2.2	-0.06595
	2.23	-0.0031					0.74	0.01255						2.23	0.00313972						2.23	-0.04142
	2.26	-0.00517					0.75	0.01255						2.26	0.00784929						2.26	-0.03067
	2.29	0.0031					0.76	0.01255						2.29	0.00941915						2.29	-0.0092
	2.32	0.00276					0.77	0.00549						2.32	-0.0266876						2.32	-0.01841
	2.35	0.00207					0.78	0.00549						2.35	-0.0156986						2.35	-0.03527
	2.38	0					0.79	0.00549						2.38	0.00470958						2.38	-0.04295
	2.41	-0.00103					0.8	0.00549						2.41	-0.0298273						2.41	-0.04755
	2.44	-0.00276					0.81	0.00549						2.44	-0.0486656						2.44	-0.01687
	2.47	-0.0062					0.82	0						2.47	-0.0423862						2.47	-0.01687
	2.5	-0.01309					0.83	0						2.5	-0.0298273						2.5	-0.01687
	2.53	-0.00482					0.84	0						2.53	-0.00470958						2.53	-0.02454
	2.56	-0.00068918					0.85	0						2.56	0.00941915						2.56	-0.02761
	2.59	-0.00414					0.86	0						2.59	0.0172684						2.59	0.00307
	2.62	-0.00345					0.87	0.01255						2.62	0.0125589						2.62	-0.00307
	2.65	-0.00207					0.88	0.01255						2.65	0.0188383						2.65	-0.01381
	2.68	-0.00034459					0.89	0.01255						2.68	0.032967						2.68	-0.03067
	2.71	0.00068918					0.9	0.01255						2.71	-0.00941915						2.71	-0.03987
	2.74	-0.00172					0.91	0.01255						2.74	-0.0313972						2.74	-0.00767
	2.77	-0.00241					0.92	0.01333						2.77	-0.0486656						2.77	-0.01534
	2.8	-0.00414					0.93	0.01333						2.8	-0.043956						2.8	-0.03221
	2.83	-0.00345					0.94	0.01333						2.83	-0.0376766						2.83	-0.06288
	2.86	-0.0031					0.95	0.01333						2.86	-0.0345369						2.86	-0.07669
	2.89	-0.00379					0.96	0.01333						2.89	-0.032967						2.89	-0.04142
	2.92	-0.0031					0.97	0.00353						2.92	-0.0643642						2.92	-0.04142
	2.95	-0.00172					0.98	0.00353						2.95	-0.0549451						2.95	-0.04142
	2.98	0.00034459					0.99	0.00353						2.98	-0.032967						2.98	-0.02147
	3.01	0.00103					1	0.00353						3.01	-0.0125589						3.01	-0.01228
	3.04	-0.01309					1.01	0.00353						3.04	-0.00313972						3.04	-0.0092
	3.07	-0.01103					1.02	0.00549						3.07	-0.0643642						3.07	-0.01228
	3.1	-0.0062					1.03	0.00549						3.1	-0.0565149						3.1	-0.01687
	3.13	-0.00103					1.04	0.00549						3.13	-0.0408163						3.13	0.00767
	3.16	0.00172					1.05	0.00549						3.16	-0.0125589						3.16	0.01841
	3.19	0.0031					1.06	0.00549						3.19	0.00313972						3.19	-0.01228
	3.22	0.00138					1.07	0.00706						3.22	-0.0282575						3.22	-0.0092
	3.25	-0.00276					1.08	0.00706						3.25	-0.0345369						3.25	-0.0046
	3.28	0.00345					1.09	0.00706						3.28	-0.0455259						3.28	-0.0092
	3.31	0.0062					1.1	0.00706						3.31	-0.0313972						3.31	-0.01228
	3.34	-0.00379					1.11	0.00706						3.34	-0.0235479						3.34	-0.0046
	3.37	-0.00414					1.12	0.00588						3.37	-0.0313972						3.37	-0.01073
	3.4	-0.00517					1.13	0.00588						3.4	-0.0188383						3.4	-0.02301
	3.43	-0.0062					1.14	0.00588						3.43	0.00470958						3.43	-0.03374
	3.46	-0.00689					1.15	0.00588						3.46	-0.0156986						3.46	-0.03987
	3.49	-0.00482					1.16	0.00588						3.49	-0.0266876						3.49	-0.02147
	3.52	-0.00517					1.17	0.00588						3.52	-0.00784929						3.52	-0.02607
	3.55	-0.0062					1.18	0.00588						3.55	-0.021978						3.55	-0.03681
	3.58	-0.00861					1.19	0.00588						3.58	-0.0502355						3.58	-0.01381
	3.61	-0.00999					1.2	0.00588						3.61	-0.0156986						3.61	-0.00307
	3.64	-0.00517					1.21	0.00588						3.64	0.00313972						3.64	-0.03527
	3.67	-0.00379					1.22	0.01137						3.67	-0.0361068						3.67	-0.02454
	3.7	-0.00103					1.23	0.01137						3.7	-0.0392465						3.7	-0.0046
	3.73	0					1.24	0.01137						3.73	-0.0486656						3.73	-0.00613
	3.76	0.00068918					1.25	0.01137						3.76	-0.0376766						3.76	-0.00767
	3.79	0.00207					1.26	0.01137						3.79	-0.032967						3.79	-0.05215
	3.82	0.00103					1.27	0.00667						3.82	-0.0266876						3.82	-0.04142
	3.85	-0.00103					1.28	0.00667						3.85	-0.0235479						3.85	-0.02147
	3.88	-0.00482					1.29	0.00667						3.88	-0.0188383						3.88	-0.03374
	3.91	-0.00689					1.3	0.00667						3.91	-0.00313972						3.91	-0.03987
	3.94	0.00586					1.31	0.00667						3.94	0.00470958						3.94	-0.0092
	3.97	0.00448					1.32	0.00941						3.97	-0.0486656						3.97	-0.0092
	4	0.00207					1.33	0.00941						4	-0.0408163						4	-0.0046
	4.03	-0.00207					1.34	0.00941						4.03	-0.0282575						4.03	-0.00307
	4.06	-0.00414					1.35	0.00941						4.06	0.00784929						4.06	0
	4.09	-0.0062					1.36	0.00941						4.09	0.0266876						4.09	-0.01073
	4.12	-0.0062					1.37	0.00431						4.12	-0.00784929						4.12	-0.01687
	4.15	-0.0062					1.38	0.00431						4.15	-0.0125589						4.15	-0.05215
	4.18	-0.00517					1.39	0.00431						4.18	-0.0235479						4.18	-0.04755
	4.21	-0.00482					1.4	0.00431						4.21	-0.0204082						4.21	-0.03987
	4.24	-0.00793					1.41	0.00431						4.24	-0.0188383						4.24	-0.05215
	4.27	-0.00482					1.42	0.00667						4.27	-0.0361068						4.27	-0.05828
	4.3	0.00172					1.43	0.00667						4.3	-0.0266876						4.3	-0.05368
	4.33	-0.00482					1.44	0.00667						4.33	-0.00784929						4.33	-0.04755
	4.36	-0.00793					1.45	0.00667						4.36	-0.0361068						4.36	-0.03527
	4.39	-0.00276					1.46	0.00667						4.39	-0.0502355						4.39	-0.02301
	4.42	-0.0031					1.47	-0.00196						4.42	0.00470958						4.42	-0.01687
	4.45	-0.00414					1.48	-0.00196						4.45	-0.00627943						4.45	-0.03987
	4.48	-0.00207					1.49	-0.00196						4.48	-0.0266876						4.48	-0.03681
	4.51	-0.00103					1.5	-0.00196						4.51	-0.0282575						4.51	-0.03221
	4.54	-0.00586					1.51	-0.00196						4.54	-0.0282575						4.54	-0.02914
	4.57	-0.00379					1.52	0.00196						4.57	-0.0376766						4.57	-0.02761
	4.6	0					1.53	0.00196						4.6	-0.0251177						4.6	-0.03221
	4.63	-0.00517					1.54	0.00196						4.63	0						4.63	-0.01841
	4.66	-0.00793					1.55	0.00196						4.66	-0.00313972						4.66	0.01228
	4.69	-0.0062					1.56	0.00196						4.69	-0.00470958						4.69	-0.02761
	4.72	-0.00827					1.57	0.000784314						4.72	-0.0533752						4.72	-0.04755
	4.75	-0.01206					1.58	0.000784314						4.75	-0.0580848						4.75	-0.01228
	4.78	-0.00724					1.59	0.000784314						4.78	-0.0675039						4.78	-0.01841
	4.81	-0.00482					1.6	0.000784314						4.81	-0.0408163						4.81	-0.03221
	4.84	-0.0093					1.61	0.000784314						4.84	-0.0282575						4.84	-0.01534
	4.87	-0.00655					1.62	0.00471						4.87	-0.0172684						4.87	-0.00767
	4.9	-0.00068918					1.63	0.00471						4.9	-0.0172684						4.9	-0.07209
	4.93	0.00172					1.64	0.00471						4.93	-0.0172684						4.93	-0.05368
	4.96	0.00276					1.65	0.00471						4.96	-0.0251177						4.96	-0.01687
	4.99	-0.00207					1.66	0.00471						4.99	-0.0282575						4.99	-0.01687
	5.02	-0.00172					1.67	0.00941						5.02	0.0172684						5.02	-0.01687
	5.05	-0.00068918					1.68	0.00941						5.05	0.0125589						5.05	-0.02301
	5.08	-0.00207					1.69	0.00941						5.08	0.00313972						5.08	-0.02301
	5.11	-0.00276					1.7	0.00941						5.11	-0.0266876						5.11	-0.02147
	5.14	0.0062					1.71	0.00941						5.14	-0.0408163						5.14	-0.00153
	5.17	0.00345					1.72	-0.00471						5.17	-0.0376766						5.17	0.0092
	5.2	-0.00207					1.73	-0.00471						5.2	-0.0392465						5.2	-0.00307
	5.23	-0.00379					1.74	-0.00471						5.23	-0.0423862						5.23	0.01228
	5.26	-0.00482					1.75	-0.00471						5.26	-0.021978						5.26	0.04142
	5.29	-0.00068918					1.76	-0.00471						5.29	-0.0125589						5.29	-0.02607
	5.32	-0.00172					1.77	0.01373						5.32	-0.0235479						5.32	-0.06135
	5.35	-0.00379					1.78	0.01373						5.35	-0.021978						5.35	-0.0092
	5.38	0.00172					1.79	0.01373						5.38	-0.0172684						5.38	-0.01228
	5.41	0.00414					1.8	0.01373						5.41	0.0141287						5.41	-0.01841
	5.44	0.00207					1.81	0.01373						5.44	0.0282575						5.44	0.00307
	5.47	0.00379					1.82	0						5.47	-0.0266876						5.47	0.01381
	5.5	0.00689					1.83	0						5.5	-0.0313972						5.5	-0.02761
	5.53	0.00138					1.84	0						5.53	-0.0423862						5.53	-0.01841
	5.56	-0.00172					1.85	0						5.56	-0.0580848						5.56	0.00307
	5.59	-0.00068918					1.86	0						5.59	-0.0643642						5.59	-0.00767
	5.62	-0.00138					1.87	0.00941						5.62	0.00941915						5.62	-0.01228
	5.65	-0.00276					1.88	0.00941						5.65	0.00470958						5.65	0.00307
	5.68	0.00103					1.89	0.00941						5.68	-0.00470958						5.68	-0.00153
	5.71	0.00276					1.9	0.00941						5.71	-0.0298273						5.71	-0.00767
	5.74	-0.00414					1.91	0.00941						5.74	-0.0423862						5.74	-0.01073
	5.77	-0.00482					1.92	0.00667						5.77	-0.021978						5.77	-0.01228
	5.8	-0.00586					1.93	0.00667						5.8	-0.0204082						5.8	-0.06749
	5.83	-0.00379					1.94	0.00667						5.83	-0.0172684						5.83	-0.04908
	5.86	-0.00276					1.95	0.00667						5.86	0.00470958						5.86	-0.0092
	5.89	-0.0062					1.96	0.00667						5.89	0.0141287						5.89	-0.02454
	5.92	-0.00172					1.97	0.00196						5.92	-0.0282575						5.92	-0.03221
	5.95	0.00724					1.98	0.00196						5.95	-0.0313972						5.95	-0.0092
	5.98	0.00379					1.99	0.00196						5.98	-0.0376766						5.98	-0.01687
	6.01	0.00207					2	0.00196						6.01	-0.0204082						6.01	-0.03221
	6.04	0.0031					2.01	0.00196						6.04	-0.0125589						6.04	-0.03067
	6.07	0.00379					2.02	-0.00118						6.07	-0.032967						6.07	-0.03067
	6.1	0.00482					2.03	-0.00118						6.1	-0.0376766						6.1	-0.04448
	6.13	-0.00138					2.04	-0.00118						6.13	-0.0486656						6.13	-0.04295
	6.16	-0.00414					2.05	-0.00118						6.16	-0.0392465						6.16	-0.04142
	6.19	0.00068918					2.06	-0.00118						6.19	-0.0361068						6.19	-0.01534
	6.22	-0.00138					2.07	0.00471						6.22	-0.0188383						6.22	-0.00307
	6.25	-0.00482					2.08	0.00471						6.25	-0.0298273						6.25	-0.03221
	6.28	0.00138					2.09	0.00471						6.28	-0.0502355						6.28	-0.02914
	6.31	0.00414					2.1	0.00471						6.31	-0.00156986						6.31	-0.02301
	6.34	0					2.11	0.00471						6.34	0.0235479						6.34	-0.00153
	6.37	0					2.12	-0.000784314						6.37	-0.021978						6.37	0.0092
	6.4	0					2.13	-0.000784314						6.4	-0.021978						6.4	-0.05368
	6.43	0.00345					2.14	-0.000784314						6.43	-0.0235479						6.43	-0.04602
	6.46	0.00517					2.15	-0.000784314						6.46	-0.0235479						6.46	-0.03067
	6.49	0					2.16	-0.000784314						6.49	-0.0235479						6.49	-0.00307
	6.52	-0.00068918					2.17	-0.00667						6.52	-0.0188383						6.52	0.01228
	6.55	-0.00172					2.18	-0.00667						6.55	-0.021978						6.55	0.01841
	6.58	-0.00068918					2.19	-0.00667						6.58	-0.0282575						6.58	0.00307
	6.61	0					2.2	-0.00667						6.61	-0.0361068						6.61	-0.03067
	6.64	-0.00207					2.21	-0.00667						6.64	-0.0408163						6.64	-0.02301
	6.67	-0.00276					2.22	0.00824						6.67	-0.0141287						6.67	-0.01841
	6.7	-0.00379					2.23	0.00824						6.7	-0.0172684						6.7	-0.03527
	6.73	-0.00207					2.24	0.00824						6.73	-0.0235479						6.73	-0.02761
	6.76	-0.00103					2.25	0.00824						6.76	-0.0266876						6.76	-0.01228
	6.79	-0.00724					2.26	0.00824						6.79	-0.0282575						6.79	-0.04602
	6.82	-0.00379					2.27	0.01137						6.82	-0.0423862						6.82	-0.06288
	6.85	0.0031					2.28	0.01137						6.85	-0.0251177						6.85	-0.01687
	6.88	0.00276					2.29	0.01137						6.88	0.00941915						6.88	-0.02301
	6.91	0.00276					2.3	0.01137						6.91	-0.00784929						6.91	-0.03681
	6.94	0.0031					2.31	0.01137						6.94	-0.0172684						6.94	-0.01073
	6.97	0.00207					2.32	0.01059						6.97	-0.0188383						6.97	0.00307
	7	-0.00068918					2.33	0.01059						7	-0.021978						7	-0.01841
	7.03	-0.00414					2.34	0.01059						7.03	-0.0266876						7.03	-0.01534
	7.06	-0.00586					2.35	0.01059						7.06	-0.00627943						7.06	-0.0092
	7.09	0.0031					2.36	0.01059						7.09	0.00470958						7.09	-0.01073
	7.12	0.00103					2.37	0.01922						7.12	-0.0266876						7.12	-0.01228
	7.15	-0.00379					2.38	0.01922						7.15	-0.032967						7.15	-0.04755
	7.18	-0.00689					2.39	0.01922						7.18	-0.0486656						7.18	-0.04295
	7.21	-0.00827					2.4	0.01922						7.21	-0.0266876						7.21	-0.03527
	7.24	-0.00586					2.41	0.01922						7.24	-0.0172684						7.24	-0.01381
	7.27	-0.00414					2.42	0.00549						7.27	-0.0643642						7.27	-0.00307
	7.3	-0.00068918					2.43	0.00549						7.3	-0.0361068						7.3	0.02147
	7.33	-0.00068918					2.44	0.00549						7.33	0.021978						7.33	-0.00153
	7.36	-0.00068918					2.45	0.00549						7.36	-0.0141287						7.36	-0.04448
	7.39	0.00103					2.46	0.00549						7.39	-0.0313972						7.39	-0.04448
	7.42	-0.00068918					2.47	-0.0102						7.42	-0.0455259						7.42	-0.04448
	7.45	-0.00379					2.48	-0.0102						7.45	-0.043956						7.45	-0.03681
	7.48	-0.00276					2.49	-0.0102						7.48	-0.0423862						7.48	-0.03221
	7.51	-0.00207					2.5	-0.0102						7.51	-0.0188383						7.51	-0.02147
	7.54	-0.00276					2.51	-0.0102						7.54	-0.00784929						7.54	0.00153
	7.57	-0.00241					2.52	-0.00235						7.57	0.0125589						7.57	0.01228
	7.6	-0.00207					2.53	-0.00235						7.6	0.00313972						7.6	-0.04908
	7.63	-0.00103					2.54	-0.00235						7.63	-0.0172684						7.63	-0.03987
	7.66	-0.00068918					2.55	-0.00235						7.66	-0.0204082						7.66	-0.02147
	7.69	-0.00586					2.56	-0.00235						7.69	-0.021978						7.69	-0.01228
	7.72	-0.00689					2.57	-0.00431						7.72	-0.032967						7.72	-0.00767
	7.75	-0.00896					2.58	-0.00431						7.75	-0.0313972						7.75	-0.0092
	7.78	-0.00758					2.59	-0.00431						7.78	-0.0282575						7.78	-0.01228
	7.81	-0.00689					2.6	-0.00431						7.81	-0.0298273						7.81	-0.01841
	7.84	-0.00793					2.61	-0.00431						7.84	-0.0313972						7.84	-0.02761
	7.87	-0.00586					2.62	0.01608						7.87	-0.00941915						7.87	-0.03221
	7.9	-0.00207					2.63	0.01608						7.9	-0.010989						7.9	-0.02761
	7.93	-0.00551					2.64	0.01608						7.93	-0.0125589						7.93	-0.02914
	7.96	-0.00724					2.65	0.01608						7.96	-0.0266876						7.96	-0.03067
	7.99	-0.0062					2.66	0.01608						7.99	-0.032967						7.99	-0.03681
	8.02	-0.00861					2.67	0.00588						8.02	-0.0313972						8.02	-0.03987
	8.05	-0.01378					2.68	0.00588						8.05	-0.0345369						8.05	-0.01228
	8.08	-0.00241					2.69	0.00588						8.08	-0.0408163						8.08	-0.03221
	8.11	0.0031					2.7	0.00588						8.11	-0.0172684						8.11	-0.07516
	8.14	0.00068918					2.71	0.00588						8.14	-0.00470958						8.14	-0.04602
	8.17	-0.00276					2.72	0.00784						8.17	-0.0282575						8.17	-0.03067
	8.2	-0.00896					2.73	0.00784						8.2	-0.0235479						8.2	-0.05215
	8.23	-0.00724					2.74	0.00784						8.23	-0.0141287						8.23	-0.04755
	8.26	-0.0062					2.75	0.00784						8.26	-0.010989						8.26	-0.03681
	8.29	0.00068918					2.76	0.00784						8.29	-0.00941915						8.29	-0.01994
	8.32	-0.00276					2.77	0.00431						8.32	-0.00313972						8.32	-0.01228
	8.35	-0.00896					2.78	0.00431						8.35	-0.00784929						8.35	0.01381
	8.38	-0.00724					2.79	0.00431						8.38	-0.0172684						8.38	-0.00307
	8.41	-0.0062					2.8	0.00431						8.41	-0.0282575						8.41	-0.03527
	8.44	-0.01103					2.81	0.00431						8.44	-0.032967						8.44	-0.04602
	8.47	-0.00793					2.82	0.00667						8.47	0.00470958						8.47	-0.05215
	8.5	-0.00172					2.83	0.00667						8.5	-0.00156986						8.5	-0.01841
	8.53	-0.00207					2.84	0.00667						8.53	-0.0125589						8.53	-0.02301
	8.56	-0.00207					2.85	0.00667						8.56	-0.0361068						8.56	-0.03221
	8.59	-0.00207					2.86	0.00667						8.59	-0.0486656						8.59	-0.04602
	8.62	0.00034459					2.87	0.02196						8.62	0.0235479						8.62	-0.05215
	8.65	0.00482					2.88	0.02196						8.65	0.00941915						8.65	-0.03527
	8.68	-0.00138					2.89	0.02196						8.68	-0.0188383						8.68	-0.03527
	8.71	-0.00414					2.9	0.02196						8.71	0						8.71	-0.03681
	8.74	-0.01103					2.91	0.02196						8.74	0.00941915						8.74	-0.01994
	8.77	-0.00827					2.92	0.00314						8.77	-0.021978						8.77	-0.01228
	8.8	-0.0031					2.93	0.00314						8.8	-0.0172684						8.8	-0.01841
	8.83	-0.00448					2.94	0.00314						8.83	-0.00941915						8.83	-0.01228
	8.86	-0.00517					2.95	0.00314						8.86	-0.0392465						8.86	0
	8.89	-0.0062					2.96	0.00314						8.89	-0.0549451						8.89	-0.03374
	8.92	-0.00414					2.97	-0.000784314						8.92	-0.0266876						8.92	-0.05215
	8.95	0.00068918					2.98	-0.000784314						8.95	-0.0188383						8.95	-0.02761
	8.98	0.00103					2.99	-0.000784314						8.98	-0.00470958						8.98	-0.03067
	9.01	0.00103					3	-0.000784314						9.01	-0.0172684						9.01	-0.03681
	9.04	-0.00172					3.01	-0.000784314						9.04	-0.0235479						9.04	-0.01534
	9.07	-0.0031					3.02	0.00824						9.07	-0.032967						9.07	-0.0046
	9.1	-0.00586					3.03	0.00824						9.1	-0.0235479						9.1	-0.00767
	9.13	-0.0031					3.04	0.00824						9.13	-0.00470958						9.13	-0.01534
	9.16	-0.00172					3.05	0.00824						9.16	-0.00313972						9.16	-0.03221
	9.19	0.00207					3.06	0.00824						9.19	-0.00313972						9.19	-0.03527
	9.22	0.00241					3.07	0.00784						9.22	0						9.22	-0.03681
	9.25	0.0031					3.08	0.00784						9.25	-0.00156986						9.25	-0.0092
	9.28	0.00379					3.09	0.00784						9.28	-0.00470958						9.28	-0.00153
	9.31	0.00414					3.1	0.00784						9.31	-0.0172684						9.31	0.01687
	9.34	-0.01172					3.11	0.00784						9.34	-0.0235479						9.34	-0.02301
	9.37	-0.01034					3.12	-0.00314						9.37	-0.0125589						9.37	-0.04142
	9.4	-0.00793					3.13	-0.00314						9.4	-0.010989						9.4	-0.06135
	9.43	-0.0062					3.14	-0.00314						9.43	-0.00784929						9.43	-0.05061
	9.46	-0.00517					3.15	-0.00314						9.46	-0.00941915						9.46	-0.03067
	9.49	-0.00689					3.16	-0.00314						9.49	-0.00941915						9.49	-0.02147
	9.52	-0.00689					3.17	0.000784314						9.52	-0.00941915						9.52	-0.01687
	9.55	-0.00724					3.18	0.000784314						9.55	-0.0125589						9.55	-0.01228
	9.58	-0.00276					3.19	0.000784314						9.58	-0.0172684						9.58	-0.01994
	9.61	-0.00068918					3.2	0.000784314						9.61	-0.00784929						9.61	-0.03681
	9.64	-0.01068					3.21	0.000784314						9.64	-0.00313972						9.64	0.00307
	9.67	-0.00965					3.22	0.00706						9.67	-0.0408163						9.67	0.02301
	9.7	-0.00827					3.23	0.00706						9.7	-0.0345369						9.7	-0.02761
	9.73	-0.00448					3.24	0.00706						9.73	-0.0235479						9.73	-0.01841
	9.76	-0.00276					3.25	0.00706						9.76	-0.0141287						9.76	0
	9.79	-0.00172					3.26	0.00706						9.79	-0.00941915						9.79	-0.01994
	9.82	-0.00276					3.27	0.02078						9.82	-0.021978						9.82	-0.03067
	9.85	-0.00517					3.28	0.02078						9.85	-0.021978						9.85	-0.01687
	9.88	-0.00345					3.29	0.02078						9.88	-0.0235479						9.88	-0.01994
	9.91	-0.00276					3.3	0.02078						9.91	-0.0376766						9.91	-0.02761
	9.94	0.00414					3.31	0.02078						9.94	-0.0455259						9.94	-0.01687
	9.97	0.00551					3.32	0.0102						9.97	0.00470958						9.97	-0.01228
	10	0.00827					3.33	0.0102						10	-0.00627943						10	0.00307
	10.03	0.00517					3.34	0.0102						10.03	-0.0282575						10.03	-0.00307
	10.06	0.00379					3.35	0.0102						10.06	-0.010989						10.06	-0.01381
	10.09	0.00207					3.36	0.0102						10.09	-0.00313972						10.09	-0.01073
	10.12	0.00103					3.37	0.00824						10.12	-0.00784929						10.12	-0.0092
	10.15	-0.00172					3.38	0.00824						10.15	-0.0141287						10.15	-0.03221
	10.18	-0.00448					3.39	0.00824						10.18	-0.0266876						10.18	-0.02454
	10.21	-0.00586					3.4	0.00824						10.21	-0.0690738						10.21	-0.0092
	10.24	0.00207					3.41	0.00824						10.24	-0.0910518						10.24	-0.0092
	10.27	-0.00448					3.42	0.01373						10.27	-0.0690738						10.27	-0.0092
	10.3	-0.01723					3.43	0.01373						10.3	-0.0502355						10.3	-0.01381
	10.33	-0.00861					3.44	0.01373						10.33	-0.0125589						10.33	-0.02761
	10.36	-0.00414					3.45	0.01373						10.36	-0.0251177						10.36	-0.05368
	10.39	0.00068918					3.46	0.01373						10.39	-0.0313972						10.39	-0.04755
	10.42	0.0031					3.47	0.00824						10.42	-0.00941915						10.42	-0.04448
	10.45	-0.01309					3.48	0.00824						10.45	-0.00941915						10.45	0
	10.48	-0.00965					3.49	0.00824						10.48	-0.00941915						10.48	-0.01381
	10.51	-0.00276					3.5	0.00824						10.51	-0.0125589						10.51	-0.04142
	10.54	-0.00172					3.51	0.00824						10.54	-0.0141287						10.54	-0.03221
	10.57	-0.00103					3.52	-0.00706						10.57	-0.021978						10.57	-0.02761
	10.6	0.00827					3.53	-0.00706						10.6	-0.021978						10.6	-0.05215
	10.63	0.00172					3.54	-0.00706						10.63	-0.0235479						10.63	-0.04448
	10.66	-0.01206					3.55	-0.00706						10.66	-0.0172684						10.66	-0.03067
	10.69	-0.00379					3.56	-0.00706						10.69	-0.0141287						10.69	-0.04448
	10.72	0.00068918					3.57	0.00235						10.72	-0.0408163						10.72	-0.05215
	10.75	-0.01172					3.58	0.00235						10.75	-0.0376766						10.75	-0.05215
	10.78	-0.00586					3.59	0.00235						10.78	-0.0313972						10.78	-0.03527
	10.81	0.00517					3.6	0.00235						10.81	-0.0172684						10.81	-0.00307
	10.84	0.00448					3.61	0.00235						10.84	-0.00941915						10.84	-0.01841
	10.87	0.00414					3.62	0.000784314						10.87	-0.032967						10.87	-0.02607
	10.9	0.00827					3.63	0.000784314						10.9	-0.032967						10.9	-0.02761
	10.93	0.00758					3.64	0.000784314						10.93	-0.0313972						10.93	-0.01687
	10.96	0.0062					3.65	0.000784314						10.96	-0.0313972						10.96	0.0046
	10.99	0.00241					3.66	0.000784314						10.99	-0.0313972						10.99	0.01228
	11.02	0.00068918					3.67	0.01059						11.02	0.0125589						11.02	0.01687
	11.05	-0.01723					3.68	0.01059						11.05	0.00941915						11.05	-0.0092
	11.08	-0.01585					3.69	0.01059						11.08	0.00313972						11.08	-0.01228
	11.11	-0.01275					3.7	0.01059						11.11	-0.00627943						11.11	-0.01687
	11.14	-0.01137					3.71	0.01059						11.14	-0.00941915						11.14	-0.01687
	11.17	-0.01068					3.72	0.01137						11.17	-0.0423862						11.17	-0.01687
	11.2	-0.00827					3.73	0.01137						11.2	-0.0266876						11.2	-0.02607
	11.23	-0.00724					3.74	0.01137						11.23	0.00470958						11.23	-0.02761
	11.26	-0.00517					3.75	0.01137						11.26	-0.00470958						11.26	-0.03067
	11.29	0.00551					3.76	0.01137						11.29	-0.00941915						11.29	-0.03067
	11.32	0.01103					3.77	0.00235						11.32	-0.0596546						11.32	-0.03067
	11.35	-0.00586					3.78	0.00235						11.35	-0.0470958						11.35	-0.0092
	11.38	-0.01068					3.79	0.00235						11.38	-0.021978						11.38	-0.01534
	11.41	-0.02068					3.8	0.00235						11.41	-0.0125589						11.41	-0.02761
	11.44	-0.01206					3.81	0.00235						11.44	0.00470958						11.44	-0.02147
	11.47	-0.00793					3.82	0.00824						11.47	-0.00941915						11.47	-0.01841
	11.5	-0.01172					3.83	0.00824						11.5	-0.0172684						11.5	0
	11.53	-0.00793					3.84	0.00824						11.53	-0.0455259						11.53	0.00153
	11.56	-0.00068918					3.85	0.00824						11.56	-0.0376766						11.56	0.00307
	11.59	0.00138					3.86	0.00824						11.59	-0.0235479						11.59	-0.00767
	11.62	0.00207					3.87	0.01373						11.62	-0.0188383						11.62	-0.01228
	11.65	0.00379					3.88	0.01373						11.65	-0.0172684						11.65	-0.00767
	11.68	0.00448					3.89	0.01373						11.68	-0.0266876						11.68	-0.01687
	11.71	0.0062					3.9	0.01373						11.71	-0.0204082						11.71	-0.03681
	11.74	0.0031					3.91	0.01373						11.74	-0.00941915						11.74	-0.02761
	11.77	0.00172					3.92	0.00706						11.77	-0.0204082						11.77	-0.02301
	11.8	0.0093					3.93	0.00706						11.8	-0.0266876						11.8	-0.0092
	11.83	0.00793					3.94	0.00706						11.83	0.00784929						11.83	-0.01841
	11.86	0.00482					3.95	0.00706						11.86	-0.0156986						11.86	-0.03527
	11.89	-0.01068					3.96	0.00706						11.89	-0.0627943						11.89	-0.01534
	11.92	-0.01826					3.97	-0.00471						11.92	-0.0518053						11.92	-0.0046
	11.95	-0.01309					3.98	-0.00471						11.95	-0.0455259						11.95	0.03067
	11.98	-0.00861					3.99	-0.00471						11.98	-0.0423862						11.98	0.01841
	12.01	0					4	-0.00471						12.01	-0.0408163						12.01	-0.00767
	12.04	0.00034459					4.01	-0.00471						12.04	-0.0361068						12.04	-0.03221
	12.07	0.00068918					4.02	0.01137						12.07	-0.0141287						12.07	-0.04448
	12.1	-0.00414					4.03	0.01137						12.1	-0.00313972						12.1	-0.01687
	12.13	-0.00482					4.04	0.01137						12.13	-0.00470958						12.13	-0.01841
	12.16	-0.0062					4.05	0.01137						12.16	-0.00784929						12.16	-0.02301
	12.19	-0.00414					4.06	0.01137						12.19	-0.0141287						12.19	-0.03221
	12.22	-0.0031					4.07	0.00706						12.22	-0.00784929						12.22	-0.03681
	12.25	0.00999					4.08	0.00706						12.25	-0.00470958						12.25	-0.03527
	12.28	0.00827					4.09	0.00706						12.28	0.00313972						12.28	-0.03527
	12.31	0.00517					4.1	0.00706						12.31	-0.00784929						12.31	-0.05215
	12.34	-0.00517					4.11	0.00706						12.34	-0.0266876						12.34	-0.03374
	12.37	-0.01068					4.12	0.0102						12.37	-0.0361068						12.37	0
	12.4	0					4.13	0.0102						12.4	-0.0408163						12.4	0.0046
	12.43	-0.00172					4.14	0.0102						12.43	0.0172684						12.43	0.00767
	12.46	-0.00517					4.15	0.0102						12.46	-0.00470958						12.46	-0.03681
	12.49	0.00068918					4.16	0.0102						12.49	-0.0455259						12.49	-0.02607
	12.52	0.00379					4.17	0.00353						12.52	-0.032967						12.52	-0.0046
	12.55	-0.00379					4.18	0.00353						12.55	-0.0266876						12.55	0.00307
	12.58	-0.00448					4.19	0.00353						12.58	0.0188383						12.58	0.00767
	12.61	-0.0062					4.2	0.00353						12.61	0.010989						12.61	-0.03527
	12.64	-0.00586					4.21	0.00353						12.64	-0.00784929						12.64	-0.03221
	12.67	-0.00586					4.22	0.01451						12.67	-0.0188383						12.67	-0.02607
	12.7	0.00103					4.23	0.01451						12.7	-0.0235479						12.7	-0.01073
	12.73	-0.00207					4.24	0.01451						12.73	0						12.73	-0.00307
	12.76	-0.00827					4.25	0.01451						12.76	-0.00941915						12.76	-0.03987
	12.79	-0.00482					4.26	0.01451						12.79	-0.0282575						12.79	-0.02607
	12.82	-0.0031					4.27	0.00196						12.82	-0.0235479						12.82	0
	12.85	-0.00103					4.28	0.00196						12.85	-0.021978						12.85	-0.01841
	12.88	-0.00241					4.29	0.00196						12.88	-0.00941915						12.88	-0.02761
	12.91	-0.00517					4.3	0.00196						12.91	-0.0235479						12.91	-0.03527
	12.94	-0.00448					4.31	0.00196						12.94	-0.0502355						12.94	-0.02914
	12.97	-0.00414					4.32	0.00235						12.97	-0.0313972						12.97	-0.01687
	13	-0.00276					4.33	0.00235						13	-0.021978						13	-0.06288
	13.03	-0.0031					4.34	0.00235						13.03	-0.0125589						13.03	-0.08589
	13.06	-0.00414					4.35	0.00235						13.06	-0.021978						13.06	-0.0092
	13.09	-0.00103					4.36	0.00235						13.09	-0.0408163						13.09	-0.01228
	13.12	0.00068918					4.37	0.00902						13.12	-0.0282575						13.12	-0.01841
	13.15	-0.00414					4.38	0.00902						13.15	-0.021978						13.15	-0.01994
	13.18	-0.00241					4.39	0.00902						13.18	-0.0125589						13.18	-0.02147
	13.21	0.00172					4.4	0.00902						13.21	-0.0141287						13.21	-0.04755
	13.24	-0.00517					4.41	0.00902						13.24	-0.0188383						13.24	-0.04142
	13.27	-0.00827					4.42	-0.00118						13.27	-0.0298273						13.27	-0.03067
	13.3	-0.01275					4.43	-0.00118						13.3	-0.0361068						13.3	-0.00767
	13.33	-0.01103					4.44	-0.00118						13.33	-0.0313972						13.33	0.0046
	13.36	-0.00724					4.45	-0.00118						13.36	-0.0251177						13.36	-0.02607
	13.39	-0.00345					4.46	-0.00118						13.39	-0.0141287						13.39	-0.02761
	13.42	-0.00172					4.47	-0.00588						13.42	-0.0376766						13.42	-0.03221
	13.45	-0.00379					4.48	-0.00588						13.45	-0.0502355						13.45	-0.01228
	13.48	-0.0031					4.49	-0.00588						13.48	-0.00941915						13.48	-0.00307
	13.51	-0.00172					4.5	-0.00588						13.51	0.00627943						13.51	0.0046
	13.54	-0.00138					4.51	-0.00588						13.54	0.0361068						13.54	-0.01228
	13.57	-0.00103					4.52	0.00471						13.57	0.00627943						13.57	-0.04448
	13.6	-0.00896					4.53	0.00471						13.6	-0.00941915						13.6	-0.02147
	13.63	-0.00758					4.54	0.00471						13.63	-0.0188383						13.63	-0.0092
	13.66	-0.00482					4.55	0.00471						13.66	-0.0376766						13.66	-0.01687
	13.69	-0.00241					4.56	0.00471						13.69	-0.0737834						13.69	-0.02301
	13.72	-0.00103					4.57	0.00235						13.72	-0.0470958						13.72	-0.03681
	13.75	0.00068918					4.58	0.00235						13.75	-0.032967						13.75	0.01228
	13.78	0.00103					4.59	0.00235						13.78	-0.0361068						13.78	0.03681
	13.81	0.00207					4.6	0.00235						13.81	-0.0251177						13.81	-0.00307
	13.84	-0.00758					4.61	0.00235						13.84	-0.00313972						13.84	-0.00767
	13.87	-0.01275					4.62	0.00118						13.87	-0.0125589						13.87	-0.01687
	13.9	-0.00586					4.63	0.00118						13.9	-0.0172684						13.9	-0.01687
	13.93	-0.0062					4.64	0.00118						13.93	-0.0313972						13.93	-0.01687
	13.96	-0.00689					4.65	0.00118						13.96	-0.0204082						13.96	0.0092
	13.99	-0.00241					4.66	0.00118						13.99	0						13.99	0.01073
	14.02	0					4.67	0.00235						14.02	-0.0204082						14.02	0.01381
	14.05	-0.00068918					4.68	0.00235						14.05	-0.0313972						14.05	0.01534
	14.08	-0.00138					4.69	0.00235						14.08	-0.0533752						14.08	0.01687
	14.11	-0.00276					4.7	0.00235						14.11	-0.0376766						14.11	-0.01381
	14.14	-0.00517					4.71	0.00235						14.14	-0.00784929						14.14	-0.01994
	14.17	-0.0062					4.72	0.00471						14.17	-0.0298273						14.17	-0.03221
	14.2	0.0062					4.73	0.00471						14.2	-0.0408163						14.2	-0.04295
	14.23	0.00448					4.74	0.00471						14.23	-0.0486656						14.23	-0.04908
	14.26	0.00103					4.75	0.00471						14.26	-0.0392465						14.26	-0.03221
	14.29	0					4.76	0.00471						14.29	-0.021978						14.29	-0.03374
	14.32	-0.00068918					4.77	0.000784314						14.32	-0.00941915						14.32	-0.03527
	14.35	0.00207					4.78	0.000784314						14.35	-0.00313972						14.35	-0.03681
	14.38	0.00103					4.79	0.000784314						14.38	-0.00470958						14.38	-0.03681
	14.41	-0.00172					4.8	0.000784314						14.41	-0.010989						14.41	-0.00307
	14.44	-0.00724					4.81	0.000784314						14.44	-0.021978						14.44	0.00307
	14.47	-0.00999					4.82	0.0149						14.47	-0.00784929						14.47	0.01228
	14.5	0.00276					4.83	0.0149						14.5	0						14.5	0.0092
	14.53	0.00276					4.84	0.0149						14.53	-0.0486656						14.53	0.00767
	14.56	0.0031					4.85	0.0149						14.56	-0.0423862						14.56	-0.01381
	14.59	0.00241					4.86	0.0149						14.59	-0.032967						14.59	-0.01534
	14.62	0.00207					4.87	0.00314						14.62	-0.0345369						14.62	-0.01687
	14.65	-0.00172					4.88	0.00314						14.65	-0.0361068						14.65	0.00613
	14.68	0.00138					4.89	0.00314						14.68	0.00313972						14.68	0.01687
	14.71	0.00724					4.9	0.00314						14.71	0.0125589						14.71	-0.00307
	14.74	-0.00345					4.91	0.00314						14.74	0.0313972						14.74	-0.01228
	14.77	-0.00896					4.92	0.00353						14.77	-0.00941915						14.77	-0.03067
	14.8	-0.00793					4.93	0.00353						14.8	-0.0282575						14.8	-0.03067
	14.83	-0.00448					4.94	0.00353						14.83	0.0125589						14.83	-0.03067
	14.86	0.00207					4.95	0.00353						14.86	0.0156986						14.86	-0.02607
	14.89	0					4.96	0.00353						14.89	0.0235479						14.89	-0.03221
	14.92	-0.00103					4.97	0.00549						14.92	0.0141287						14.92	-0.04448
	14.95	0.0093					4.98	0.00549						14.95	0.00941915						14.95	-0.01994
	14.98	0.00482					4.99	0.00549						14.98	-0.0722135						14.98	-0.00767
	15.01	-0.00414					5	0.00549						15.01	-0.0533752						15.01	-0.02147
	15.04	0.00138					5.01	0.00549						15.04	-0.0141287						15.04	-0.02914
	15.07	0.00414					5.02	0.00549						15.07	-0.0361068						15.07	-0.04448
	15.1	-0.0062					5.03	0.00549						15.1	-0.0486656						15.1	-0.03987
	15.13	-0.00586					5.04	0.00549						15.13	0						15.13	-0.03681
	15.16	-0.00517					5.05	0.00549						15.16	-0.0141287						15.16	-0.0046
	15.19	-0.00689					5.06	0.00549						15.19	-0.0408163						15.19	-0.01687
	15.22	-0.00793					5.07	0.00549						15.22	-0.0596546						15.22	-0.03987
	15.25	-0.00414					5.08	0.00549						15.25	-0.0690738						15.25	-0.01687
	15.28	-0.00276					5.09	0.00549						15.28	-0.00941915						15.28	-0.0046
	15.31	0.00068918					5.1	0.00549						15.31	-0.00941915						15.31	-0.02301
	15.34	-0.00172					5.11	0.00549						15.34	-0.00941915						15.34	-0.02454
	15.37	-0.00276					5.12	0.00588						15.37	-0.00313972						15.37	-0.02761
	15.4	-0.00103					5.13	0.00588						15.4	0						15.4	-0.03221
	15.43	-0.00138					5.14	0.00588						15.43	0.00313972						15.43	-0.03527
	15.46	-0.00207					5.15	0.00588						15.46	-0.010989						15.46	-0.02301
	15.49	0.00207					5.16	0.00588						15.49	-0.0361068						15.49	-0.01841
	15.52	0.00414					5.17	-0.000784314						15.52	-0.0298273						15.52	-0.00767
	15.55	0.00517					5.18	-0.000784314						15.55	-0.0266876						15.55	-0.03834
	15.58	0.00414					5.19	-0.000784314						15.58	-0.0580848						15.58	-0.05368
	15.61	0.00207					5.2	-0.000784314						15.61	-0.0345369						15.61	-0.01228
	15.64	-0.00241					5.21	-0.000784314						15.64	0.0125589						15.64	-0.01687
	15.67	-0.00482					5.22	-0.00118						15.67	-0.00470958						15.67	-0.02607
	15.7	0.00207					5.23	-0.00118						15.7	-0.0125589						15.7	-0.05981
	15.73	0.00103					5.24	-0.00118						15.73	-0.0376766						15.73	-0.07669
	15.76	-0.00172					5.25	-0.00118						15.76	-0.0408163						15.76	-0.02301
	15.79	-0.00758					5.26	-0.00118						15.79	-0.0486656						15.79	-0.03221
	15.82	-0.01068					5.27	0.00588						15.82	-0.0313972						15.82	-0.05215
	15.85	-0.01068					5.28	0.00588						15.85	-0.0235479						15.85	-0.01381
	15.88	-0.00827					5.29	0.00588						15.88	-0.0266876						15.88	0.0046
	15.91	-0.00414					5.3	0.00588						15.91	-0.0266876						15.91	-0.04142
	15.94	-0.00793					5.31	0.00588						15.94	-0.0282575						15.94	-0.04755
	15.97	-0.00999					5.32	0.00549						15.97	-0.032967						15.97	-0.05675
	16	-0.00172					5.33	0.00549						16	-0.0361068						16	-0.03987
	16.03	0					5.34	0.00549						16.03	-0.0172684						16.03	-0.03221
	16.06	0.0031					5.35	0.00549						16.06	-0.0125589						16.06	-0.01841
	16.09	0.00379					5.36	0.00549						16.09	-0.00470958						16.09	-0.01228
	16.12	0.00414					5.37	0.00118						16.12	-0.00627943						16.12	0.00307
	16.15	-0.00482					5.38	0.00118						16.15	-0.00784929						16.15	-0.02914
	16.18	-0.00448					5.39	0.00118						16.18	-0.032967						16.18	-0.04448
	16.21	-0.00414					5.4	0.00118						16.21	-0.0408163						16.21	-0.00307
	16.24	-0.00172					5.41	0.00118						16.24	-0.0549451						16.24	-0.01073
	16.27	-0.00068918					5.42	0.00196						16.27	-0.0235479						16.27	-0.02607
	16.3	-0.00414					5.43	0.00196						16.3	-0.00784929						16.3	-0.03681
	16.33	-0.00586					5.44	0.00196						16.33	-0.0455259						16.33	-0.04142
	16.36	-0.0093					5.45	0.00196						16.36	-0.0298273						16.36	-0.00307
	16.39	0.00172					5.46	0.00196						16.39	0						16.39	-0.00307
	16.42	0.00724					5.47	-0.000784314						16.42	-0.0298273						16.42	-0.0046
	16.45	0.00827					5.48	-0.000784314						16.45	-0.0455259						16.45	0.00153
	16.48	0.00724					5.49	-0.000784314						16.48	-0.0580848						16.48	0.0046
	16.51	0.00482					5.5	-0.000784314						16.51	-0.0470958						16.51	-0.03987
	16.54	-0.00138					5.51	-0.000784314						16.54	-0.0235479						16.54	-0.03221
	16.57	-0.00414					5.52	0.00196						16.57	-0.0376766						16.57	-0.01841
	16.6	-0.00586					5.53	0.00196						16.6	-0.0455259						16.6	-0.03067
	16.63	-0.00448					5.54	0.00196						16.63	-0.021978						16.63	-0.03681
	16.66	-0.00172					5.55	0.00196						16.66	-0.021978						16.66	-0.02607
	16.69	0.00034459					5.56	0.00196						16.69	-0.021978						16.69	-0.02147
	16.72	0.00103					5.57	0.00549						16.72	-0.0204082						16.72	-0.01381
	16.75	-0.00379					5.58	0.00549						16.75	-0.0188383						16.75	-0.01687
	16.78	0.00034459					5.59	0.00549						16.78	-0.021978						16.78	-0.01841
	16.81	0.00827					5.6	0.00549						16.81	-0.0125589						16.81	0.01381
	16.84	0.00068918					5.61	0.00549						16.84	0.00470958						16.84	0.00307
	16.87	-0.0031					5.62	0.0102						16.87	-0.00627943						16.87	-0.01841
	16.9	-0.00482					5.63	0.0102						16.9	-0.0125589						16.9	0.01841
	16.93	-0.00482					5.64	0.0102						16.93	-0.0172684						16.93	0.03681
	16.96	-0.00482					5.65	0.0102						16.96	-0.0141287						16.96	0.00767
	16.99	-0.00827					5.66	0.0102						16.99	-0.00784929						16.99	-0.0046
	17.02	-0.00999					5.67	0.00588						17.02	-0.0156986						17.02	-0.02607
	17.05	-0.0062					5.68	0.00588						17.05	-0.0188383						17.05	-0.04755
	17.08	-0.00448					5.69	0.00588						17.08	0.00313972						17.08	-0.05828
	17.11	-0.00103					5.7	0.00588						17.11	-0.010989						17.11	-0.01228
	17.14	-0.00276					5.71	0.00588						17.14	-0.0361068						17.14	-0.00613
	17.17	-0.00379					5.72	-0.00235						17.17	-0.0423862						17.17	0.0046
	17.2	-0.00068918					5.73	-0.00235						17.2	-0.0455259						17.2	-0.03834
	17.23	-0.00068918					5.74	-0.00235						17.23	-0.00313972						17.23	-0.06135
	17.26	-0.00103					5.75	-0.00235						17.26	-0.00941915						17.26	-0.02147
	17.29	-0.00068918					5.76	-0.00235						17.29	-0.021978						17.29	-0.02914
	17.32	-0.00068918					5.77	0.00431						17.32	-0.00156986						17.32	-0.04755
	17.35	-0.0031					5.78	0.00431						17.35	0.00941915						17.35	-0.03681
	17.38	-0.00276					5.79	0.00431						17.38	-0.0282575						17.38	-0.03221
	17.41	-0.00172					5.8	0.00431						17.41	-0.0282575						17.41	-0.01228
	17.44	-0.00724					5.81	0.00431						17.44	-0.0266876						17.44	-0.01073
	17.47	-0.00999					5.82	-0.00353						17.47	-0.021978						17.47	-0.00767
	17.5	-0.00207					5.83	-0.00353						17.5	-0.0188383						17.5	-0.01994
	17.53	-0.00276					5.84	-0.00353						17.53	-0.021978						17.53	-0.02607
	17.56	-0.00414					5.85	-0.00353						17.56	-0.0188383						17.56	0.01381
	17.59	-0.00345					5.86	-0.00353						17.59	-0.0141287						17.59	0.0046
	17.62	-0.0031					5.87	0.00667						17.62	-0.0235479						17.62	-0.01687
	17.65	-0.00689					5.88	0.00667						17.65	-0.0282575						17.65	-0.03067
	17.68	-0.00551					5.89	0.00667						17.68	-0.00470958						17.68	-0.03681
	17.71	-0.00276					5.9	0.00667						17.71	-0.0172684						17.71	-0.03067
	17.74	-0.00276					5.91	0.00667						17.74	-0.0408163						17.74	-0.03067
	17.77	-0.00276					5.92	0.00824						17.77	-0.021978						17.77	-0.03221
	17.8	-0.00068918					5.93	0.00824						17.8	-0.0125589						17.8	-0.03527
	17.83	-0.00172					5.94	0.00824						17.83	-0.0455259						17.83	-0.03681
	17.86	-0.00414					5.95	0.00824						17.86	-0.0392465						17.86	0.02147
	17.89	-0.00482					5.96	0.00824						17.89	-0.0282575						17.89	0.0046
	17.92	-0.00517					5.97	0.00549						17.92	-0.043956						17.92	-0.02761
	17.95	-0.0031					5.98	0.00549						17.95	-0.0533752						17.95	-0.04755
	17.98	-0.00172					5.99	0.00549						17.98	-0.0172684						17.98	-0.05675
	18.01	0.00172					6	0.00549						18.01	-0.0282575						18.01	-0.03221
	18.04	0.00103					6.01	0.00549						18.04	-0.0502355						18.04	-0.03987
	18.07	0.00068918					6.02	0.01333						18.07	-0.0376766						18.07	-0.05675
	18.1	-0.00517					6.03	0.01333						18.1	-0.0313972						18.1	-0.04295
	18.13	-0.00482					6.04	0.01333						18.13	-0.0125589						18.13	-0.03681
	18.16	-0.00414					6.05	0.01333						18.16	-0.00941915						18.16	-0.01228
	18.19	-0.00207					6.06	0.01333						18.19	-0.00313972						18.19	-0.0092
	18.22	-0.00103					6.07	0.00235						18.22	-0.00784929						18.22	-0.0046
	18.25	0					6.08	0.00235						18.25	-0.00941915						18.25	-0.0092
	18.28	0.00138					6.09	0.00235						18.28	-0.0141287						18.28	-0.01228
	18.31	0.00379					6.1	0.00235						18.31	-0.00784929						18.31	-0.04448
	18.34	-0.00138					6.11	0.00235						18.34	0.00470958						18.34	-0.03067
	18.37	-0.00379					6.12	0.00667						18.37	0.00470958						18.37	-0.00307
	18.4	-0.00724					6.13	0.00667						18.4	0.00470958						18.4	-0.01228
	18.43	-0.00241					6.14	0.00667						18.43	-0.0235479						18.43	-0.01687
	18.46	0.00793					6.15	0.00667						18.46	-0.0172684						18.46	-0.03221
	18.49	-0.00138					6.16	0.00667						18.49	-0.00313972						18.49	-0.03374
	18.52	-0.00586					6.17	-0.00235						18.52	-0.00627943						18.52	-0.03681
	18.55	-0.00103					6.18	-0.00235						18.55	-0.00784929						18.55	-0.0046
	18.58	-0.00068918					6.19	-0.00235						18.58	-0.00784929						18.58	0.01228
	18.61	0.00068918					6.2	-0.00235						18.61	-0.00784929						18.61	0.0092
	18.64	0.00482					6.21	-0.00235						18.64	-0.00784929						18.64	0
	18.67	0.00689					6.22	0.01137						18.67	-0.0125589						18.67	-0.01841
	18.7	-0.00379					6.23	0.01137						18.7	-0.0141287						18.7	-0.03067
	18.73	-0.00896					6.24	0.01137						18.73	0.00470958						18.73	-0.03681
	18.76	-0.00586					6.25	0.01137						18.76	0.00941915						18.76	-0.02761
	18.79	-0.00276					6.26	0.01137						18.79	0.0188383						18.79	-0.02761
	18.82	0.0031					6.27	-0.00118						18.82	0.00313972						18.82	-0.02761
	18.85	-0.00517					6.28	-0.00118						18.85	-0.00470958						18.85	-0.03374
	18.88	-0.0093					6.29	-0.00118						18.88	-0.0282575						18.88	-0.03681
	18.91	0.00207					6.3	-0.00118						18.91	-0.0188383						18.91	-0.05215
	18.94	0.00103					6.31	-0.00118						18.94	0						18.94	-0.03987
	18.97	-0.00172					6.32	0.00588						18.97	-0.0204082						18.97	-0.01687
	19	-0.0031					6.33	0.00588						19	-0.0313972						19	-0.01073
	19.03	-0.00379					6.34	0.00588						19.03	-0.0376766						19.03	-0.00767
	19.06	-0.00172					6.35	0.00588						19.06	-0.0345369						19.06	-0.01687
	19.09	-0.00276					6.36	0.00588						19.09	-0.0266876						19.09	-0.01994
	19.12	-0.00517					6.37	0.00196						19.12	-0.010989						19.12	-0.02761
	19.15	-0.01068					6.38	0.00196						19.15	-0.00313972						19.15	-0.02454
	19.18	-0.01309					6.39	0.00196						19.18	0.00313972						19.18	-0.02301
	19.21	0.00379					6.4	0.00196						19.21	0.00313972						19.21	-0.04142
	19.24	0.00103					6.41	0.00196						19.24	0.00470958						19.24	-0.03374
	19.27	-0.00414					6.42	0.00471						19.27	0.010989						19.27	-0.01841
	19.3	-0.0062					6.43	0.00471						19.3	0.0141287						19.3	0.0046
	19.33	-0.00724					6.44	0.00471						19.33	-0.021978						19.33	0.01687
	19.36	0.00517					6.45	0.00471						19.36	-0.0266876						19.36	-0.02301
	19.39	0.00207					6.46	0.00471						19.39	-0.0376766						19.39	-0.02761
	19.42	-0.00482					6.47	0.00588						19.42	-0.0251177						19.42	-0.03681
	19.45	-0.00379					6.48	0.00588						19.45	-0.0188383						19.45	-0.01841
	19.48	-0.0031					6.49	0.00588						19.48	0.00313972						19.48	-0.0092
	19.51	-0.00276					6.5	0.00588						19.51	0.00313972						19.51	-0.02147
	19.54	-0.00172					6.51	0.00588						19.54	0.00470958						19.54	-0.01841
	19.57	0.00068918					6.52	-0.00118						19.57	0.0235479						19.57	-0.01381
	19.6	-0.00207					6.53	-0.00118						19.6	0.032967						19.6	-0.01381
	19.63	-0.0031					6.54	-0.00118						19.63	0.00313972						19.63	-0.01381
	19.66	-0.00689					6.55	-0.00118						19.66	-0.00156986						19.66	-0.02761
	19.69	-0.00414					6.56	-0.00118						19.69	-0.00941915						19.69	-0.03221
	19.72	0.00103					6.57	0.00353						19.72	-0.00470958						19.72	-0.04142
	19.75	0.00034459					6.58	0.00353						19.75	0.00470958						19.75	-0.03834
	19.78	0					6.59	0.00353						19.78	-0.0204082						19.78	-0.03681
	19.81	-0.00517					6.6	0.00353						19.81	-0.032967						19.81	-0.02607
	19.84	-0.00345					6.61	0.00353						19.84	-0.0125589						19.84	-0.01994
	19.87	0.00068918					6.62	0.00314						19.87	-0.0251177						19.87	-0.00767
	19.9	-0.00517					6.63	0.00314						19.9	-0.0502355						19.9	-0.01381
	19.93	-0.00793					6.64	0.00314						19.93	-0.0313972						19.93	-0.01687
	19.96	-0.0031					6.65	0.00314						19.96	-0.021978						19.96	-0.01228
	19.99	-0.00068918					6.66	0.00314						19.99	-0.0125589						19.99	-0.0092
	20.02	0.00172					6.67	-0.00706						20.02	-0.0266876						20.02	0.15184
	20.05	0.06272					6.68	-0.00706						20.05	0.163265						20.05	0.18252
	20.08	0.20193					6.69	-0.00706						20.08	0.167975						20.08	0.14264
	20.11	0.20159					6.7	-0.00706						20.11	0.185243						20.11	0.16258
	20.14	0.20296					6.71	-0.00706						20.14	0.180534						20.14	0.20706
	20.17	0.22364					6.72	0.00667						20.17	0.180534						20.17	0.21013
	20.2	0.22019					6.73	0.00667						20.2	0.180534						20.2	0.18252
	20.23	0.21399					6.74	0.00667						20.23	0.180534						20.23	0.17484
	20.26	0.21399					6.75	0.00667						20.26	0.172684						20.26	0.19785
	20.29	0.21399					6.76	0.00667						20.29	0.166405						20.29	0.23007
	20.32	0.21709					6.77	0.00314						20.32	0.161695						20.32	0.19785
	20.35	0.21399					6.78	0.00314						20.35	0.152276						20.35	0.18252
	20.38	0.20538					6.79	0.00314						20.38	0.171115						20.38	0.22546
	20.41	0.20572					6.8	0.00314						20.41	0.22763						20.41	0.19938
	20.44	0.20779					6.81	0.00314						20.44	0.193093						20.44	0.1457
	20.47	0.21571					6.82	0.00588						20.47	0.178964						20.47	0.14725
	20.5	0.21192					6.83	0.00588						20.5	0.160126						20.5	0.16258
	20.53	0.20503					6.84	0.00588						20.53	0.166405						20.53	0.21013
	20.56	0.20606					6.85	0.00588						20.56	0.161695						20.56	0.18865
	20.59	0.20538					6.86	0.00588						20.59	0.166405						20.59	0.15184
	20.62	0.21296					6.87	-0.00471						20.62	0.171115						20.62	0.11963
	20.65	0.21365					6.88	-0.00471						20.65	0.174254						20.65	0.13804
	20.68	0.21227					6.89	-0.00471						20.68	0.172684						20.68	0.18558
	20.71	0.21123					6.9	-0.00471						20.71	0.171115						20.71	0.18865
	20.74	0.21192					6.91	-0.00471						20.74	0.160126						20.74	0.21319
	20.77	0.21123					6.92	0.00118						20.77	0.156986						20.77	0.19632
	20.8	0.2133					6.93	0.00118						20.8	0.188383						20.8	0.18405
	20.83	0.21571					6.94	0.00118						20.83	0.183673						20.83	0.18405
	20.86	0.21433					6.95	0.00118						20.86	0.202512						20.86	0.18558
	20.89	0.21468					6.96	0.00118						20.89	0.174254						20.89	0.20092
	20.92	0.21123					6.97	-0.000784314						20.92	0.164835						20.92	0.20246
	20.95	0.21054					6.98	-0.000784314						20.95	0.171115						20.95	0.23467
	20.98	0.21123					6.99	-0.000784314						20.98	0.164835						20.98	0.15031
	21.01	0.21089					7	-0.000784314						21.01	0.155416						21.01	0.15644
	21.04	0.21227					7.01	-0.000784314						21.04	0.178964						21.04	0.17945
	21.07	0.21054					7.02	0.00471						21.07	0.191523						21.07	0.12116
	21.1	0.21192					7.03	0.00471						21.1	0.171115						21.1	0.14264
	21.13	0.21571					7.04	0.00471						21.13	0.171115						21.13	0.16564
	21.16	0.21123					7.05	0.00471						21.16	0.169545						21.16	0.19018
	21.19	0.21054					7.06	0.00471						21.19	0.164835						21.19	0.15338
	21.22	0.21296					7.07	0						21.22	0.158556						21.22	0.15184
	21.25	0.21261					7.08	0						21.25	0.178964						21.25	0.17331
	21.28	0.21296					7.09	0						21.28	0.174254						21.28	0.1135
	21.31	0.21433					7.1	0						21.31	0.152276						21.31	0.14264
	21.34	0.21468					7.11	0						21.34	0.152276						21.34	0.19018
	21.37	0.21606					7.12	0.00235						21.37	0.149137						21.37	0.19938
	21.4	0.21744					7.13	0.00235						21.4	0.202512						21.4	0.19325
	21.43	0.21606					7.14	0.00235						21.43	0.202512						21.43	0.15184
	21.46	0.204					7.15	0.00235						21.46	0.197802						21.46	0.15951
	21.49	0.19745					7.16	0.00235						21.49	0.171115						21.49	0.17484
	21.52	0.21123					7.17	0.00824						21.52	0.160126						21.52	0.12884
	21.55	0.21296					7.18	0.00824						21.55	0.160126						21.55	0.1273
	21.58	0.21296					7.19	0.00824						21.58	0.160126						21.58	0.12577
	21.61	0.21192					7.2	0.00824						21.61	0.160126						21.61	0.12577
	21.64	0.21089					7.21	0.00824						21.64	0.160126						21.64	0.12424
	21.67	0.20951					7.22	0.00784						21.67	0.160126						21.67	0.12424
	21.7	0.20848					7.23	0.00784						21.7	0.160126						21.7	0.12269
	21.73	0.20744					7.24	0.00784						21.73	0.160126						21.73	0.12116
	21.76	0.20641					7.25	0.00784						21.76	0.160126						21.76	0.12116
	21.79	0.20538					7.26	0.00784						21.79	0.160126						21.79	0.11963
	21.82	0.20434					7.27	-0.00784						21.82	0.163265						21.82	0.11963
	21.85	0.20331					7.28	-0.00784						21.85	0.163265						21.85	0.11809
	21.88	0.20227					7.29	-0.00784						21.88	0.163265						21.88	0.11656
	21.91	0.20124					7.3	-0.00784						21.91	0.163265						21.91	0.11656
	21.94	0.19986					7.31	-0.00784						21.94	0.163265						21.94	0.11503
	21.97	0.19883					7.32	0.00431						21.97	0.163265						21.97	0.11503
	22	0.19779					7.33	0.00431						22	0.163265						22	0.13804
	22.03	0.19676					7.34	0.00431						22.03	0.163265						22.03	0.12884
	22.06	0.19573					7.35	0.00431						22.06	0.163265						22.06	0.1319
	22.09	0.19848					7.36	0.00431						22.09	0.156986						22.09	0.12116
	22.12	0.20744					7.37	0.00667						22.12	0.147567						22.12	0.11656
	22.15	0.21399					7.38	0.00667						22.15	0.142857						22.15	0.13037
	22.18	0.21261					7.39	0.00667						22.18	0.136578						22.18	0.43558
	22.21	0.21261					7.4	0.00667						22.21	0.10989						22.21	0.86197
	22.24	0.20744					7.41	0.00667						22.24	0.138148						22.24	0.91565
	22.27	0.43866					7.42	0.01059						22.27	0.161695						22.27	0.93251
	22.3	0.81909					7.43	0.01059						22.3	0.646782						22.3	0.9586
	22.33	0.88181					7.44	0.01059						22.33	0.838305						22.33	0.97853
	22.36	0.93694					7.45	0.01059						22.36	0.880691						22.36	0.9954
	22.39	0.97105					7.46	0.01059						22.39	0.912088						22.39	1
	22.42	0.98897					7.47	0.00353						22.42	0.935636						22.42	0.98619
	22.45	0.99518					7.48	0.00353						22.45	0.952904						22.45	0.93251
	22.48	1					7.49	0.00353						22.48	0.963893						22.48	0.77608
	22.51	0.99621					7.5	0.00353						22.51	0.956044						22.51	0.62883
	22.54	0.98932					7.51	0.00353						22.54	0.945055						22.54	0.57822
	22.57	0.85768					7.52	-0.00118						22.57	0.929356						22.57	0.55675
	22.6	0.7195					7.53	-0.00118						22.6	0.679749						22.6	0.50461
	22.63	0.63853					7.54	-0.00118						22.63	0.607535						22.63	0.47547
	22.66	0.61371					7.55	-0.00118						22.66	0.492936						22.66	0.46012
	22.69	0.57064					7.56	-0.00118						22.69	0.485086						22.69	0.44478
	22.72	0.55755					7.57	-0.00549						22.72	0.483516						22.72	0.44172
	22.75	0.53963					7.58	-0.00549						22.75	0.430141						22.75	0.42792
	22.78	0.51378					7.59	-0.00549						22.78	0.433281						22.78	0.41104
	22.81	0.50551					7.6	-0.00549						22.81	0.44113						22.81	0.39263
	22.84	0.47864					7.61	-0.00549						22.84	0.403454						22.84	0.35276
	22.87	0.46968					7.62	0.00902						22.87	0.359498						22.87	0.34663
	22.9	0.45555					7.63	0.00902						22.9	0.351648						22.9	0.33743
	22.93	0.43866					7.64	0.00902						22.93	0.348509						22.93	0.32669
	22.96	0.43177					7.65	0.00902						22.96	0.340659						22.96	0.32209
	22.99	0.42109					7.66	0.00902						22.99	0.348509						22.99	0.33896
	23.02	0.41626					7.67	0.00784						23.02	0.353218						23.02	0.3405
	23.05	0.40868					7.68	0.00784						23.05	0.315542						23.05	0.30368
	23.08	0.39628					7.69	0.00784						23.08	0.307692						23.08	0.29601
	23.11	0.38973					7.7	0.00784						23.11	0.345369						23.11	0.29141
	23.14	0.37767					7.71	0.00784						23.14	0.33281						23.14	0.28835
	23.17	0.37526					7.72	0.00549						23.17	0.276295						23.17	0.28835
	23.2	0.37319					7.73	0.00549						23.2	0.290424						23.2	0.25
	23.23	0.36423					7.74	0.00549						23.23	0.304553						23.23	0.24233
	23.26	0.35941					7.75	0.00549						23.26	0.296703						23.26	0.25
	23.29	0.34838					7.76	0.00549						23.29	0.288854						23.29	0.27761
	23.32	0.34666					7.77	0.00549						23.32	0.265306						23.32	0.28988
	23.35	0.33977					7.78	0.00549						23.35	0.252747						23.35	0.25921
	23.38	0.34252					7.79	0.00549						23.38	0.246468						23.38	0.2454
	23.41	0.34321					7.8	0.00549						23.41	0.265306						23.41	0.23313
	23.44	0.3346					7.81	0.00549						23.44	0.249608						23.44	0.24693
	23.47	0.32908					7.82	0.00431						23.47	0.22606						23.47	0.25306
	23.5	0.31909					7.83	0.00431						23.5	0.246468						23.5	0.26227
	23.53	0.31633					7.84	0.00431						23.53	0.254317						23.53	0.25153
	23.56	0.31702					7.85	0.00431						23.56	0.259027						23.56	0.23467
	23.59	0.31978					7.86	0.00431						23.59	0.244898						23.59	0.23313
	23.62	0.3215					7.87	0.00588						23.62	0.208791						23.62	0.23927
	23.65	0.31496					7.88	0.00588						23.65	0.183673						23.65	0.24387
	23.68	0.31496					7.89	0.00588						23.68	0.183673						23.68	0.24847
	23.71	0.31151					7.9	0.00588						23.71	0.194662						23.71	0.25306
	23.74	0.30772					7.91	0.00588						23.74	0.207221						23.74	0.28988
	23.77	0.30462					7.92	0.01255						23.77	0.21821						23.77	0.30675
	23.8	0.30083					7.93	0.01255						23.8	0.230769						23.8	0.22239
	23.83	0.29979					7.94	0.01255						23.83	0.240188						23.83	0.2362
	23.86	0.29979					7.95	0.01255						23.86	0.21821						23.86	0.26227
	23.89	0.29359					7.96	0.01255						23.89	0.229199						23.89	0.23927
	23.92	0.29256					7.97	0.01255						23.92	0.251177						23.92	0.22699
	23.95	0.29083					7.98	0.01255						23.95	0.252747						23.95	0.21932
	23.98	0.28808					7.99	0.01255						23.98	0.254317						23.98	0.22699
	24.01	0.2867					8	0.01255						24.01	0.260597						24.01	0.23927
	24.04	0.28291					8.01	0.01255						24.04	0.257457						24.04	0.23313
	24.07	0.28429					8.02	0.01569						24.07	0.249608						24.07	0.23007
	24.1	0.2867					8.03	0.01569						24.1	0.259027						24.1	0.27914
	24.13	0.27567					8.04	0.01569						24.13	0.263736						24.13	0.25613
	24.16	0.27016					8.05	0.01569						24.16	0.255887						24.16	0.21013
	24.19	0.27808					8.06	0.01569						24.19	0.238619						24.19	0.2316
	24.22	0.27808					8.07	0.01216						24.22	0.200942						24.22	0.2408
	24.25	0.27808					8.08	0.01216						24.25	0.207221						24.25	0.21473
	24.28	0.2736					8.09	0.01216						24.28	0.210361						24.28	0.21626
	24.31	0.27154					8.1	0.01216						24.31	0.232339						24.31	0.21779
	24.34	0.26981					8.11	0.01216						24.34	0.230769						24.34	0.20859
	24.37	0.27223					8.12	0.00902						24.37	0.22449						24.37	0.20399
	24.4	0.27671					8.13	0.00902						24.4	0.240188						24.4	0.25
	24.43	0.26981					8.14	0.00902						24.43	0.246468						24.43	0.26381
	24.46	0.26671					8.15	0.00902						24.46	0.215071						24.46	0.29295
	24.49	0.26361					8.16	0.00902						24.49	0.21821						24.49	0.24693
	24.52	0.26361					8.17	0.00549						24.52	0.22449						24.52	0.22546
	24.55	0.26361					8.18	0.00549						24.55	0.205651						24.55	0.25306
	24.58	0.2674					8.19	0.00549						24.58	0.196232						24.58	0.25613
	24.61	0.26912					8.2	0.00549						24.61	0.215071						24.61	0.26381
	24.64	0.26706					8.21	0.00549						24.64	0.21821						24.64	0.25613
	24.67	0.26912					8.22	0.0102						24.67	0.22292						24.67	0.25306
	24.7	0.27292					8.23	0.0102						24.7	0.22449						24.7	0.2408
	24.73	0.26947					8.24	0.0102						24.73	0.22449						24.73	0.23773
	24.76	0.26775					8.25	0.0102						24.76	0.208791						24.76	0.2316
	24.79	0.26499					8.26	0.0102						24.79	0.207221						24.79	0.23007
	24.82	0.26292					8.27	0.00118						24.82	0.204082						24.82	0.23007
	24.85	0.2581					8.28	0.00118						24.85	0.213501						24.85	0.23007
	24.88	0.26154					8.29	0.00118						24.88	0.21821						24.88	0.23773
	24.91	0.26292					8.3	0.00118						24.91	0.194662						24.91	0.25306
	24.94	0.26499					8.31	0.00118						24.94	0.188383						24.94	0.28681
	24.97	0.26499					8.32	-0.000784314						24.97	0.177394						24.97	0.30368
	25	0.26465					8.33	-0.000784314						25	0.205651						25	0.26227
	25.03	0.2643					8.34	-0.000784314						25.03	0.21978						25.03	0.2454
	25.06	0.26396					8.35	-0.000784314						25.06	0.22292						25.06	0.21013
	25.09	0.26361					8.36	-0.000784314						25.09	0.22135						25.09	0.24693
	25.12	0.26223					8.37	0.00235						25.12	0.21821						25.12	0.26381
	25.15	0.25913					8.38	0.00235						25.15	0.189953						25.15	0.2362
	25.18	0.25741					8.39	0.00235						25.18	0.174254						25.18	0.2316
	25.21	0.25672					8.4	0.00235						25.21	0.182104						25.21	0.21932
	25.24	0.25396					8.41	0.00235						25.24	0.185243						25.24	0.2362
	25.27	0.25396					8.42	0.00549						25.27	0.189953						25.27	0.24387
	25.3	0.25362					8.43	0.00549						25.3	0.210361						25.3	0.24387
	25.33	0.25534					8.44	0.00549						25.33	0.21978						25.33	0.22699
	25.36	0.25603					8.45	0.00549						25.36	0.21978						25.36	0.19172
	25.39	0.255					8.46	0.00549						25.39	0.211931						25.39	0.21779
	25.42	0.25603					8.47	0.00549						25.42	0.196232						25.42	0.2316
	25.45	0.25775					8.48	0.00549						25.45	0.207221						25.45	0.23467
	25.48	0.25913					8.49	0.00549						25.48	0.213501						25.48	0.22546
	25.51	0.25982					8.5	0.00549						25.51	0.237049						25.51	0.20859
	25.54	0.25569					8.51	0.00549						25.54	0.22606						25.54	0.21319
	25.57	0.25327					8.52	0.00784						25.57	0.204082						25.57	0.21473
	25.6	0.24879					8.53	0.00784						25.6	0.207221						25.6	0.21473
	25.63	0.25224					8.54	0.00784						25.63	0.208791						25.63	0.21932
	25.66	0.25396					8.55	0.00784						25.66	0.205651						25.66	0.22699
	25.69	0.24914					8.56	0.00784						25.69	0.213501						25.69	0.20706
	25.72	0.24673					8.57	0.01451						25.72	0.230769						25.72	0.19632
	25.75	0.24156					8.58	0.01451						25.75	0.230769						25.75	0.20859
	25.78	0.24328					8.59	0.01451						25.78	0.230769						25.78	0.21626
	25.81	0.24397					8.6	0.01451						25.81	0.213501						25.81	0.2316
	25.84	0.24776					8.61	0.01451						25.84	0.216641						25.84	0.21932
	25.87	0.24742					8.62	0.00588						25.87	0.22449						25.87	0.21319
	25.9	0.24707					8.63	0.00588						25.9	0.216641						25.9	0.20859
	25.93	0.24707					8.64	0.00588						25.93	0.213501						25.93	0.21166
	25.96	0.24707					8.65	0.00588						25.96	0.182104						25.96	0.21779
	25.99	0.24466					8.66	0.00588						25.99	0.186813						25.99	0.21319
	26.02	0.24328					8.67	0.0102						26.02	0.196232						26.02	0.21013
	26.05	0.24018					8.68	0.0102						26.05	0.210361						26.05	0.18252
	26.08	0.24397					8.69	0.0102						26.08	0.21821						26.08	0.19478
	26.11	0.24569					8.7	0.0102						26.11	0.213501						26.11	0.21779
	26.14	0.24466					8.71	0.0102						26.14	0.21978						26.14	0.22392
	26.17	0.24328					8.72	0.01608						26.17	0.235479						26.17	0.22699
	26.2	0.24018					8.73	0.01608						26.2	0.230769						26.2	0.21779
	26.23	0.24156					8.74	0.01608						26.23	0.22763						26.23	0.21013
	26.26	0.2419					8.75	0.01608						26.26	0.208791						26.26	0.19632
	26.29	0.24604					8.76	0.01608						26.29	0.210361						26.29	0.19938
	26.32	0.24569					8.77	0.0102						26.32	0.213501						26.32	0.20092
	26.35	0.245					8.78	0.0102						26.35	0.196232						26.35	0.22239
	26.38	0.24776					8.79	0.0102						26.38	0.186813						26.38	0.22852
	26.41	0.24914					8.8	0.0102						26.41	0.230769						26.41	0.2408
	26.44	0.24156					8.81	0.0102						26.44	0.21978						26.44	0.20553
	26.47	0.24225					8.82	0.00941						26.47	0.199372						26.47	0.18712
	26.5	0.24363					8.83	0.00941						26.5	0.199372						26.5	0.17331
	26.53	0.24742					8.84	0.00941						26.53	0.199372						26.53	0.17639
	26.56	0.24914					8.85	0.00941						26.56	0.210361						26.56	0.18252
	26.59	0.2519					8.86	0.00941						26.59	0.213501						26.59	0.20092
	26.62	0.25327					8.87	0.00588						26.62	0.21821						26.62	0.21013
	26.65	0.25603					8.88	0.00588						26.65	0.210361						26.65	0.18252
	26.68	0.25569					8.89	0.00588						26.68	0.205651						26.68	0.19018
	26.71	0.25569					8.9	0.00588						26.71	0.197802						26.71	0.20553
	26.74	0.24259					8.91	0.00588						26.74	0.194662						26.74	0.20246
	26.77	0.24087					8.92	0.00588						26.77	0.22763						26.77	0.20092
	26.8	0.23777					8.93	-0.00314						26.8	0.216641						26.8	0.20859
	26.83	0.23811					8.94	-0.00314						26.83	0.196232						26.83	0.21319
	26.86	0.23811					8.95	-0.00314						26.86	0.205651						26.86	0.22546
	26.89	0.24466					8.96	-0.00314						26.89	0.210361						26.89	0.21013
	26.92	0.24397					8.97	-0.00314						26.92	0.191523						26.92	0.20399
	26.95	0.24259					8.98	0.01961						26.95	0.188383						26.95	0.20246
	26.98	0.2388					8.99	0.01961						26.98	0.182104						26.98	0.20092
	27.01	0.23708					9	0.01961						27.01	0.183673						27.01	0.23927
	27.04	0.2357					9.01	0.01961						27.04	0.185243						27.04	0.23313
	27.07	0.23501					9.02	0.01961						27.07	0.167975						27.07	0.21932
	27.1	0.23363					9.03	0.00706						27.1	0.180534						27.1	0.20859
	27.13	0.23708					9.04	0.00706						27.13	0.205651						27.13	0.20399
	27.16	0.2388					9.05	0.00706						27.16	0.215071						27.16	0.21473
	27.19	0.23742					9.06	0.00706						27.19	0.21978						27.19	0.21626
	27.22	0.23673					9.07	0.00706						27.22	0.21978						27.22	0.21932
	27.25	0.2481					9.08	0.01216						27.25	0.22135						27.25	0.18865
	27.28	0.24673					9.09	0.01216						27.28	0.22449						27.28	0.17331
	27.31	0.24397					9.1	0.01216						27.31	0.22606						27.31	0.17792
	27.34	0.24328					9.11	0.01216						27.34	0.22763						27.34	0.20246
	27.37	0.24294					9.12	0.01216						27.37	0.204082						27.37	0.25
	27.4	0.2388					9.13	0.00706						27.4	0.213501						27.4	0.20859
	27.43	0.23673					9.14	0.00706						27.43	0.235479						27.43	0.18712
	27.46	0.23294					9.15	0.00706						27.46	0.207221						27.46	0.18558
	27.49	0.23708					9.16	0.00706						27.49	0.194662						27.49	0.19938
	27.52	0.23915					9.17	0.00706						27.52	0.199372						27.52	0.22699
	27.55	0.23294					9.18	0.00667						27.55	0.185243						27.55	0.20092
	27.58	0.23708					9.19	0.00667						27.58	0.155416						27.58	0.18712
	27.61	0.245					9.2	0.00667						27.61	0.166405						27.61	0.23467
	27.64	0.24225					9.21	0.00667						27.64	0.172684						27.64	0.23467
	27.67	0.24087					9.22	0.00667						27.67	0.182104						27.67	0.23467
	27.7	0.2357					9.23	0.00118						27.7	0.175824						27.7	0.21626
	27.73	0.23329					9.24	0.00118						27.73	0.164835						27.73	0.20859
	27.76	0.22881					9.25	0.00118						27.76	0.188383						27.76	0.19938
	27.79	0.23191					9.26	0.00118						27.79	0.199372						27.79	0.20859
	27.82	0.23363					9.27	0.00118						27.82	0.185243						27.82	0.22699
	27.85	0.2388					9.28	0.00549						27.85	0.183673						27.85	0.21473
	27.88	0.23673					9.29	0.00549						27.88	0.182104						27.88	0.20859
	27.91	0.2326					9.3	0.00549						27.91	0.178964						27.91	0.21319
	27.94	0.23639					9.31	0.00549						27.94	0.177394						27.94	0.20246
	27.97	0.23811					9.32	0.00549						27.97	0.177394						27.97	0.18252
	28	0.23467					9.33	0.00431						28	0.189953						28	0.18558
	28.03	0.23398					9.34	0.00431						28.03	0.215071						28.03	0.18712
	28.06	0.23294					9.35	0.00431						28.06	0.193093						28.06	0.21319
	28.09	0.23708					9.36	0.00431						28.09	0.182104						28.09	0.20246
	28.12	0.23915					9.37	0.00431						28.12	0.200942						28.12	0.18252
	28.15	0.23708					9.38	0.00784						28.15	0.208791						28.15	0.21779
	28.18	0.23811					9.39	0.00784						28.18	0.22292						28.18	0.2362
	28.21	0.23983					9.4	0.00784						28.21	0.200942						28.21	0.22699
	28.24	0.2388					9.41	0.00784						28.24	0.189953						28.24	0.21473
	28.27	0.23811					9.42	0.00784						28.27	0.199372						28.27	0.19172
	28.3	0.23708					9.43	0.0102						28.3	0.189953						28.3	0.18712
	28.33	0.23777					9.44	0.0102						28.33	0.172684						28.33	0.18558
	28.36	0.23915					9.45	0.0102						28.36	0.161695						28.36	0.18558
	28.39	0.23604					9.46	0.0102						28.39	0.155416						28.39	0.19018
	28.42	0.23467					9.47	0.0102						28.42	0.200942						28.42	0.19938
	28.45	0.24397					9.48	-0.00314						28.45	0.200942						28.45	0.19938
	28.48	0.2419					9.49	-0.00314						28.48	0.200942						28.48	0.19938
	28.51	0.23777					9.5	-0.00314						28.51	0.211931						28.51	0.2546
	28.54	0.23156					9.51	-0.00314						28.54	0.21821						28.54	0.23927
	28.57	0.22812					9.52	-0.00314						28.57	0.189953						28.57	0.20553
	28.6	0.23191					9.53	0.00353						28.6	0.204082						28.6	0.17484
	28.63	0.2326					9.54	0.00353						28.63	0.232339						28.63	0.15951
	28.66	0.23363					9.55	0.00353						28.66	0.22292						28.66	0.16104
	28.69	0.23294					9.56	0.00353						28.69	0.21821						28.69	0.17331
	28.72	0.2326					9.57	0.00353						28.72	0.240188						28.72	0.19632
	28.75	0.22398					9.58	0.00471						28.75	0.22449						28.75	0.22546
	28.78	0.22329					9.59	0.00471						28.78	0.194662						28.78	0.23927
	28.81	0.22157					9.6	0.00471						28.81	0.210361						28.81	0.16564
	28.84	0.22605					9.61	0.00471						28.84	0.21821						28.84	0.17484
	28.87	0.22812					9.62	0.00471						28.87	0.189953						28.87	0.19478
	28.9	0.2388					9.63	0.00196						28.9	0.185243						28.9	0.20553
	28.93	0.23467					9.64	0.00196						28.93	0.177394						28.93	0.21013
	28.96	0.22605					9.65	0.00196						28.96	0.166405						28.96	0.17024
	28.99	0.23329					9.66	0.00196						28.99	0.160126						28.99	0.19172
	29.02	0.23673					9.67	0.00196						29.02	0.208791						29.02	0.23467
	29.05	0.22984					9.68	0.00549						29.05	0.207221						29.05	0.22392
	29.08	0.22777					9.69	0.00549						29.08	0.205651						29.08	0.21779
	29.11	0.22398					9.7	0.00549						29.11	0.196232						29.11	0.18099
	29.14	0.22019					9.71	0.00549						29.14	0.191523						29.14	0.17178
	29.17	0.21813					9.72	0.00549						29.17	0.196232						29.17	0.15491
	29.2	0.22571					9.73	0.00588						29.2	0.188383						29.2	0.16564
	29.23	0.22708					9.74	0.00588						29.23	0.169545						29.23	0.17024
	29.26	0.23019					9.75	0.00588						29.26	0.166405						29.26	0.15031
	29.29	0.23156					9.76	0.00588						29.29	0.164835						29.29	0.16718
	29.32	0.23191					9.77	0.00588						29.32	0.204082						29.32	0.20399
	29.35	0.23156					9.78	0.000784314						29.35	0.199372						29.35	0.21779
	29.38	0.22915					9.79	0.000784314						29.38	0.191523						29.38	0.22546
	29.41	0.22502					9.8	0.000784314						29.41	0.172684						29.41	0.20553
	29.44	0.22881					9.81	0.000784314						29.44	0.163265						29.44	0.18099
	29.47	0.23088					9.82	0.000784314						29.47	0.169545						29.47	0.12884
	29.5	0.23604					9.83	0.00784						29.5	0.185243						29.5	0.17178
	29.53	0.23777					9.84	0.00784						29.53	0.213501						29.53	0.19478
	29.56	0.24087					9.85	0.00784						29.56	0.196232						29.56	0.17792
	29.59	0.23777					9.86	0.00784						29.59	0.186813						29.59	0.18865
	29.62	0.23604					9.87	0.00784						29.62	0.22292						29.62	0.21013
	29.65	0.23088					9.88	0.00118						29.65	0.207221						29.65	0.20706
	29.68	0.23122					9.89	0.00118						29.68	0.177394						29.68	0.20553
	29.71	0.23191					9.9	0.00118						29.71	0.169545						29.71	0.21319
	29.74	0.22536					9.91	0.00118						29.74	0.164835						29.74	0.19785
	29.77	0.22192					9.92	0.00118						29.77	0.22292						29.77	0.16871
	29.8	0.23088					9.93	0.00471						29.8	0.22292						29.8	0.19478
	29.83	0.22915					9.94	0.00471						29.83	0.22449						29.83	0.20859
	29.86	0.22571					9.95	0.00471						29.86	0.194662						29.86	0.15491
	29.89	0.23225					9.96	0.00471						29.89	0.178964						29.89	0.18712
	29.92	0.2357					9.97	0.00471						29.92	0.237049						29.92	0.25
	29.95	0.22881					9.98	0.0102						29.95	0.22292						29.95	0.24233
	29.98	0.22777					9.99	0.0102						29.98	0.196232						29.98	0.23927
	30.01	0.22605					10	0.0102						30.01	0.208791						30.01	0.2454
	30.04	0.22846					10.01	0.0102						30.04	0.215071						30.04	0.2362
	30.07	0.22984					10.02	0.0102						30.07	0.196232						30.07	0.21779
	30.1	0.23156					10.03	-0.00353						30.1	0.204082						30.1	0.20092
	30.13	0.23088					10.04	-0.00353						30.13	0.21821						30.13	0.19172
	30.16	0.22984					10.05	-0.00353						30.16	0.211931						30.16	0.17484
	30.19	0.22984					10.06	-0.00353						30.19	0.208791						30.19	0.17945
	30.22	0.22984					10.07	-0.00353						30.22	0.22292						30.22	0.18558
	30.25	0.22019					10.08	0.00118						30.25	0.210361						30.25	0.19938
	30.28	0.22398					10.09	0.00118						30.28	0.185243						30.28	0.20553
	30.31	0.23156					10.1	0.00118						30.31	0.200942						30.31	0.19018
	30.34	0.23156					10.11	0.00118						30.34	0.208791						30.34	0.18558
	30.37	0.23156					10.12	0.00118						30.37	0.191523						30.37	0.17484
	30.4	0.22881					10.13	0.01255						30.4	0.194662						30.4	0.20399
	30.43	0.22915					10.14	0.01255						30.43	0.200942						30.43	0.21779
	30.46	0.23019					10.15	0.01255						30.46	0.166405						30.46	0.21013
	30.49	0.23088					10.16	0.01255						30.49	0.149137						30.49	0.20553
	30.52	0.23088					10.17	0.01255						30.52	0.177394						30.52	0.19478
	30.55	0.2326					10.18	0.00784						30.55	0.180534						30.55	0.18712
	30.58	0.23019					10.19	0.00784						30.58	0.186813						30.58	0.18252
	30.61	0.22605					10.2	0.00784						30.61	0.186813						30.61	0.23927
	30.64	0.22881					10.21	0.00784						30.64	0.186813						30.64	0.21779
	30.67	0.23019					10.22	0.00784						30.67	0.205651						30.67	0.17792
	30.7	0.22192					10.23	-0.00118						30.7	0.199372						30.7	0.20553
	30.73	0.22433					10.24	-0.00118						30.73	0.186813						30.73	0.21932
	30.76	0.22881					10.25	-0.00118						30.76	0.169545						30.76	0.20399
	30.79	0.2264					10.26	-0.00118						30.79	0.160126						30.79	0.19785
	30.82	0.22502					10.27	-0.00118						30.82	0.177394						30.82	0.18558
	30.85	0.22502					10.28	0.00588						30.85	0.196232						30.85	0.17639
	30.88	0.22708					10.29	0.00588						30.88	0.235479						30.88	0.17331
	30.91	0.23156					10.3	0.00588						30.91	0.205651						30.91	0.15951
	30.94	0.22743					10.31	0.00588						30.94	0.191523						30.94	0.17639
	30.97	0.22571					10.32	0.00588						30.97	0.164835						30.97	0.21013
	31	0.22881					10.33	0.01255						31	0.175824						31	0.21166
	31.03	0.22571					10.34	0.01255						31.03	0.196232						31.03	0.21319
	31.06	0.21985					10.35	0.01255						31.06	0.215071						31.06	0.20092
	31.09	0.22329					10.36	0.01255						31.09	0.22449						31.09	0.19325
	31.12	0.22502					10.37	0.01255						31.12	0.136578						31.12	0.17484
	31.15	0.22467					10.38	0.0102						31.15	0.177394						31.15	0.17484
	31.18	0.22708					10.39	0.0102						31.18	0.260597						31.18	0.17484
	31.21	0.23191					10.4	0.0102						31.21	0.22292						31.21	0.20092
	31.24	0.22708					10.41	0.0102						31.24	0.204082						31.24	0.19172
	31.27	0.22467					10.42	0.0102						31.27	0.155416						31.27	0.17024
	31.3	0.22777					10.43	-0.00196						31.3	0.164835						31.3	0.17331
	31.33	0.22915					10.44	-0.00196						31.33	0.185243						31.33	0.17484
	31.36	0.2326					10.45	-0.00196						31.36	0.169545						31.36	0.18712
	31.39	0.23432					10.46	-0.00196						31.39	0.163265						31.39	0.19172
	31.42	0.23501					10.47	-0.00196						31.42	0.205651						31.42	0.19938
	31.45	0.23673					10.48	-0.00118						31.45	0.185243						31.45	0.21319
	31.48	0.23639					10.49	-0.00118						31.48	0.144427						31.48	0.21932
	31.51	0.2357					10.5	-0.00118						31.51	0.164835						31.51	0.22546
	31.54	0.22674					10.51	-0.00118						31.54	0.174254						31.54	0.21473
	31.57	0.22261					10.52	-0.00118						31.57	0.131868						31.57	0.19632
	31.6	0.22192					10.53	-0.00196						31.6	0.144427						31.6	0.19478
	31.63	0.22123					10.54	-0.00196						31.63	0.167975						31.63	0.19478
	31.66	0.21985					10.55	-0.00196						31.66	0.185243						31.66	0.16871
	31.69	0.22605					10.56	-0.00196						31.69	0.194662						31.69	0.18252
	31.72	0.22915					10.57	-0.00196						31.72	0.213501						31.72	0.20859
	31.75	0.22088					10.58	0.00314						31.75	0.207221						31.75	0.19632
	31.78	0.22329					10.59	0.00314						31.78	0.196232						31.78	0.19018
	31.81	0.22812					10.6	0.00314						31.81	0.182104						31.81	0.22699
	31.84	0.22984					10.61	0.00314						31.84	0.174254						31.84	0.22699
	31.87	0.23088					10.62	0.00314						31.87	0.160126						31.87	0.22546
	31.9	0.22364					10.63	0.01137						31.9	0.147567						31.9	0.19938
	31.93	0.22261					10.64	0.01137						31.93	0.119309						31.93	0.18712
	31.96	0.22088					10.65	0.01137						31.96	0.160126						31.96	0.19632
	31.99	0.22054					10.66	0.01137						31.99	0.178964						31.99	0.19325
	32.02	0.22019					10.67	0.01137						32.02	0.200942						32.02	0.18712
	32.05	0.22881					10.68	0.00706						32.05	0.186813						32.05	0.19785
	32.08	0.22984					10.69	0.00706						32.08	0.158556						32.08	0.20399
	32.11	0.2326					10.7	0.00706						32.11	0.191523						32.11	0.19632
	32.14	0.23019					10.71	0.00706						32.14	0.208791						32.14	0.20092
	32.17	0.22915					10.72	0.00706						32.17	0.260597						32.17	0.20859
	32.2	0.22364					10.73	0.00784						32.2	0.21978						32.2	0.18558
	32.23	0.22571					10.74	0.00784						32.23	0.136578						32.23	0.17331
	32.26	0.22984					10.75	0.00784						32.26	0.188383						32.26	0.16104
	32.29	0.22881					10.76	0.00784						32.29	0.213501						32.29	0.17484
	32.32	0.22812					10.77	0.00784						32.32	0.177394						32.32	0.20399
	32.35	0.23363					10.78	0.00588						32.35	0.164835						32.35	0.21013
	32.38	0.23156					10.79	0.00588						32.38	0.141287						32.38	0.21319
	32.41	0.22777					10.8	0.00588						32.41	0.175824						32.41	0.20092
	32.44	0.22467					10.81	0.00588						32.44	0.194662						32.44	0.19632
	32.47	0.22295					10.82	0.00588						32.47	0.210361						32.47	0.18712
	32.5	0.22812					10.83	0.00706						32.5	0.207221						32.5	0.21013
	32.53	0.23156					10.84	0.00706						32.53	0.200942						32.53	0.22239
	32.56	0.23811					10.85	0.00706						32.56	0.202512						32.56	0.22546
	32.59	0.23398					10.86	0.00706						32.59	0.204082						32.59	0.21013
	32.62	0.23191					10.87	0.00706						32.62	0.22449						32.62	0.18252
	32.65	0.23294					10.88	0						32.65	0.210361						32.65	0.18865
	32.68	0.23294					10.89	0						32.68	0.178964						32.68	0.19172
	32.71	0.23294					10.9	0						32.71	0.196232						32.71	0.18252
	32.74	0.23363					10.91	0						32.74	0.204082						32.74	0.18252
	32.77	0.23398					10.92	0						32.77	0.199372						32.77	0.18252
	32.8	0.23363					10.93	0.01333						32.8	0.202512						32.8	0.19172
	32.83	0.23225					10.94	0.01333						32.83	0.210361						32.83	0.19632
	32.86	0.22915					10.95	0.01333						32.86	0.194662						32.86	0.20859
	32.89	0.2264					10.96	0.01333						32.89	0.186813						32.89	0.21319
	32.92	0.22502					10.97	0.01333						32.92	0.235479						32.92	0.22239
	32.95	0.22261					10.98	0.01137						32.95	0.211931						32.95	0.20246
	32.98	0.22226					10.99	0.01137						32.98	0.164835						32.98	0.19172
	33.01	0.22192					11	0.01137						33.01	0.185243						33.01	0.20399
	33.04	0.22157					11.01	0.01137						33.04	0.194662						33.04	0.19632
	33.07	0.22157					11.02	0.01137						33.07	0.213501						33.07	0.18252
	33.1	0.23467					11.03	0.00824						33.1	0.210361						33.1	0.17945
	33.13	0.23019					11.04	0.00824						33.13	0.205651						33.13	0.17792
	33.16	0.22192					11.05	0.00824						33.16	0.186813						33.16	0.19478
	33.19	0.22708					11.06	0.00824						33.19	0.177394						33.19	0.19325
	33.22	0.22984					11.07	0.00824						33.22	0.215071						33.22	0.19018
	33.25	0.23191					11.08	0.01373						33.25	0.216641						33.25	0.17945
	33.28	0.2295					11.09	0.01373						33.28	0.21978						33.28	0.17331
	33.31	0.22502					11.1	0.01373						33.31	0.194662						33.31	0.21932
	33.34	0.22881					11.11	0.01373						33.34	0.182104						33.34	0.21626
	33.37	0.23088					11.12	0.01373						33.37	0.177394						33.37	0.20859
	33.4	0.22915					11.13	0.00784						33.4	0.191523						33.4	0.20246
	33.43	0.2295					11.14	0.00784						33.43	0.21821						33.43	0.19938
	33.46	0.23019					11.15	0.00784						33.46	0.215071						33.46	0.20859
	33.49	0.22777					11.16	0.00784						33.49	0.213501						33.49	0.21013
	33.52	0.22674					11.17	0.00784						33.52	0.215071						33.52	0.21319
	33.55	0.22261					11.18	0.00588						33.55	0.199372						33.55	0.22392
	33.58	0.2264					11.19	0.00588						33.58	0.164835						33.58	0.23007
	33.61	0.23467					11.2	0.00588						33.61	0.175824						33.61	0.18712
	33.64	0.23156					11.21	0.00588						33.64	0.182104						33.64	0.17024
	33.67	0.22984					11.22	0.00588						33.67	0.167975						33.67	0.1365
	33.7	0.22295					11.23	0.01608						33.7	0.166405						33.7	0.17178
	33.73	0.22433					11.24	0.01608						33.73	0.164835						33.73	0.19018
	33.76	0.22674					11.25	0.01608						33.76	0.177394						33.76	0.18558
	33.79	0.22261					11.26	0.01608						33.79	0.185243						33.79	0.19478
	33.82	0.22019					11.27	0.01608						33.82	0.178964						33.82	0.21473
	33.85	0.22915					11.28	-0.00118						33.85	0.180534						33.85	0.19018
	33.88	0.22812					11.29	-0.00118						33.88	0.182104						33.88	0.17792
	33.91	0.22605					11.3	-0.00118						33.91	0.188383						33.91	0.18558
	33.94	0.22777					11.31	-0.00118						33.94	0.191523						33.94	0.19172
	33.97	0.22881					11.32	-0.00118						33.97	0.208791						33.97	0.20399
	34	0.22571					11.33	0.00549						34	0.207221						34	0.17178
	34.03	0.22226					11.34	0.00549						34.03	0.205651						34.03	0.15644
	34.06	0.21502					11.35	0.00549						34.06	0.191523						34.06	0.15644
	34.09	0.22674					11.36	0.00549						34.09	0.185243						34.09	0.16258
	34.12	0.2326					11.37	0.00549						34.12	0.169545						34.12	0.17331
	34.15	0.22398					11.38	-0.00471						34.15	0.175824						34.15	0.19018
	34.18	0.22398					11.39	-0.00471						34.18	0.189953						34.18	0.19938
	34.21	0.22364					11.4	-0.00471						34.21	0.196232						34.21	0.20553
	34.24	0.22984					11.41	-0.00471						34.24	0.199372						34.24	0.20246
	34.27	0.23294					11.42	-0.00471						34.27	0.160126						34.27	0.19478
	34.3	0.22881					11.43	0.01725						34.3	0.172684						34.3	0.18712
	34.33	0.22674					11.44	0.01725						34.33	0.196232						34.33	0.18252
	34.36	0.22295					11.45	0.01725						34.36	0.186813						34.36	0.17792
	34.39	0.22536					11.46	0.01725						34.39	0.182104						34.39	0.18405
	34.42	0.22674					11.47	0.01725						34.42	0.22292						34.42	0.19478
	34.45	0.22398					11.48	0.00235						34.45	0.211931						34.45	0.20706
	34.48	0.22398					11.49	0.00235						34.48	0.191523						34.48	0.21319
	34.51	0.22398					11.5	0.00235						34.51	0.211931						34.51	0.20399
	34.54	0.22261					11.51	0.00235						34.54	0.22292						34.54	0.19938
	34.57	0.22192					11.52	0.00235						34.57	0.232339						34.57	0.19018
	34.6	0.21709					11.53	0.01569						34.6	0.22292						34.6	0.18558
	34.63	0.21813					11.54	0.01569						34.63	0.204082						34.63	0.18252
	34.66	0.21985					11.55	0.01569						34.66	0.211931						34.66	0.16104
	34.69	0.22605					11.56	0.01569						34.69	0.215071						34.69	0.16871
	34.72	0.22915					11.57	0.01569						34.72	0.213501						34.72	0.18252
	34.75	0.22915					11.58	0.0102						34.75	0.22135						34.75	0.19785
	34.78	0.22708					11.59	0.0102						34.78	0.240188						34.78	0.20553
	34.81	0.22295					11.6	0.0102						34.81	0.199372						34.81	0.19018
	34.84	0.22605					11.61	0.0102						34.84	0.178964						34.84	0.19478
	34.87	0.22777					11.62	0.0102						34.87	0.215071						34.87	0.20399
	34.9	0.22674					11.63	0.00941						34.9	0.202512						34.9	0.20399
	34.93	0.22605					11.64	0.00941						34.93	0.177394						34.93	0.20399
	34.96	0.22502					11.65	0.00941						34.96	0.183673						34.96	0.19172
	34.99	0.22192					11.66	0.00941						34.99	0.194662						34.99	0.19785
	35.02	0.22019					11.67	0.00941						35.02	0.193093						35.02	0.21013
	35.05	0.22019					11.68	0.00706						35.05	0.191523						35.05	0.21013
	35.08	0.22088					11.69	0.00706						35.08	0.177394						35.08	0.21013
	35.11	0.22157					11.7	0.00706						35.11	0.189953						35.11	0.21473
	35.14	0.22433					11.71	0.00706						35.14	0.215071						35.14	0.21319
	35.17	0.22571					11.72	0.00706						35.17	0.167975						35.17	0.21013
	35.2	0.22261					11.73	0.00784						35.2	0.144427						35.2	0.21319
	35.23	0.22192					11.74	0.00784						35.23	0.200942						35.23	0.21473
	35.26	0.22088					11.75	0.00784						35.26	0.193093						35.26	0.18252
	35.29	0.22467					11.76	0.00784						35.29	0.174254						35.29	0.16564
	35.32	0.22674					11.77	0.00784						35.32	0.185243						35.32	0.19632
	35.35	0.22467					11.78	0.00549						35.35	0.189953						35.35	0.19632
	35.38	0.22467					11.79	0.00549						35.38	0.182104						35.38	0.19478
	35.41	0.22502					11.8	0.00549						35.41	0.180534						35.41	0.20859
	35.44	0.22123					11.81	0.00549						35.44	0.178964						35.44	0.21473
	35.47	0.21916					11.82	0.00549						35.47	0.171115						35.47	0.19478
	35.5	0.21881					11.83	0.00549						35.5	0.167975						35.5	0.20092
	35.53	0.21881					11.84	0.00549						35.53	0.186813						35.53	0.21473
	35.56	0.21813					11.85	0.00549						35.56	0.186813						35.56	0.20399
	35.59	0.22019					11.86	0.00549						35.59	0.185243						35.59	0.19938
	35.62	0.22398					11.87	0.00549						35.62	0.197802						35.62	0.15644
	35.65	0.22674					11.88	-0.00196						35.65	0.204082						35.65	0.17945
	35.68	0.22812					11.89	-0.00196						35.68	0.196232						35.68	0.22546
	35.71	0.22398					11.9	-0.00196						35.71	0.193093						35.71	0.2316
	35.74	0.22467					11.91	-0.00196						35.74	0.185243						35.74	0.23467
	35.77	0.22571					11.92	-0.00196						35.77	0.183673						35.77	0.16564
	35.8	0.22502					11.93	0.00196						35.8	0.182104						35.8	0.17331
	35.83	0.22467					11.94	0.00196						35.83	0.155416						35.83	0.18712
	35.86	0.22777					11.95	0.00196						35.86	0.167975						35.86	0.18558
	35.89	0.22708					11.96	0.00196						35.89	0.191523						35.89	0.18558
	35.92	0.22605					11.97	0.00196						35.92	0.191523						35.92	0.20399
	35.95	0.22295					11.98	0.00196						35.95	0.191523						35.95	0.21319
	35.98	0.22157					11.99	0.00196						35.98	0.182104						35.98	0.23467
	36.01	0.21881					12	0.00196						36.01	0.188383						36.01	0.22546
	36.04	0.22019					12.01	0.00196						36.04	0.199372						36.04	0.21932
	36.07	0.22364					12.02	0.00196						36.07	0.175824						36.07	0.18712
	36.1	0.2295					12.03	0.01333						36.1	0.164835						36.1	0.18712
	36.13	0.2326					12.04	0.01333						36.13	0.205651						36.13	0.18558
	36.16	0.22502					12.05	0.01333						36.16	0.200942						36.16	0.17945
	36.19	0.2264					12.06	0.01333						36.19	0.189953						36.19	0.17484
	36.22	0.22881					12.07	0.01333						36.22	0.194662						36.22	0.18099
	36.25	0.22881					12.08	-0.00118						36.25	0.196232						36.25	0.17639
	36.28	0.22881					12.09	-0.00118						36.28	0.215071						36.28	0.17024
	36.31	0.22777					12.1	-0.00118						36.31	0.197802						36.31	0.18712
	36.34	0.22398					12.11	-0.00118						36.34	0.160126						36.34	0.19478
	36.37	0.21675					12.12	-0.00118						36.37	0.156986						36.37	0.17024
	36.4	0.22502					12.13	0.00471						36.4	0.155416						36.4	0.18558
	36.43	0.22915					12.14	0.00471						36.43	0.215071						36.43	0.21319
	36.46	0.23191					12.15	0.00471						36.46	0.205651						36.46	0.17639
	36.49	0.22708					12.16	0.00471						36.49	0.185243						36.49	0.15951
	36.52	0.21709					12.17	0.00471						36.52	0.186813						36.52	0.18712
	36.55	0.22812					12.18	0.00118						36.55	0.186813						36.55	0.19018
	36.58	0.23363					12.19	0.00118						36.58	0.169545						36.58	0.19478
	36.61	0.22192					12.2	0.00118						36.61	0.178964						36.61	0.20092
	36.64	0.22226					12.21	0.00118						36.64	0.199372						36.64	0.20399
	36.67	0.22295					12.22	0.00118						36.67	0.197802						36.67	0.20859
	36.7	0.2264					12.23	0						36.7	0.196232						36.7	0.20246
	36.73	0.22812					12.24	0						36.73	0.185243						36.73	0.19172
	36.76	0.23467					12.25	0						36.76	0.183673						36.76	0.17945
	36.79	0.22881					12.26	0						36.79	0.178964						36.79	0.17331
	36.82	0.21778					12.27	0						36.82	0.164835						36.82	0.20399
	36.85	0.22054					12.28	0.01255						36.85	0.158556						36.85	0.19785
	36.88	0.22192					12.29	0.01255						36.88	0.178964						36.88	0.18712
	36.91	0.21502					12.3	0.01255						36.91	0.183673						36.91	0.19172
	36.94	0.21916					12.31	0.01255						36.94	0.189953						36.94	0.19478
	36.97	0.22708					12.32	0.01255						36.97	0.193093						36.97	0.17331
	37	0.22777					12.33	0.00667						37	0.194662						37	0.18405
	37.03	0.22812					12.34	0.00667						37.03	0.199372						37.03	0.20399
	37.06	0.22261					12.35	0.00667						37.06	0.193093						37.06	0.17945
	37.09	0.22571					12.36	0.00667						37.09	0.178964						37.09	0.16564
	37.12	0.2326					12.37	0.00667						37.12	0.166405						37.12	0.16871
	37.15	0.22743					12.38	0.00431						37.15	0.160126						37.15	0.16871
	37.18	0.22502					12.39	0.00431						37.18	0.145997						37.18	0.16871
	37.21	0.21916					12.4	0.00431						37.21	0.155416						37.21	0.17484
	37.24	0.22226					12.41	0.00431						37.24	0.172684						37.24	0.17792
	37.27	0.22777					12.42	0.00431						37.27	0.175824						37.27	0.18252
	37.3	0.23294					12.43	0.01255						37.3	0.177394						37.3	0.19172
	37.33	0.2357					12.44	0.01255						37.33	0.182104						37.33	0.21013
	37.36	0.22364					12.45	0.01255						37.36	0.180534						37.36	0.20553
	37.39	0.22502					12.46	0.01255						37.39	0.177394						37.39	0.20399
	37.42	0.22777					12.47	0.01255						37.42	0.171115						37.42	0.18252
	37.45	0.22777					12.48	0.00824						37.45	0.167975						37.45	0.17639
	37.48	0.22777					12.49	0.00824						37.48	0.182104						37.48	0.16564
	37.51	0.22295					12.5	0.00824						37.51	0.186813						37.51	0.18558
	37.54	0.2195					12.51	0.00824						37.54	0.196232						37.54	0.19478
	37.57	0.21296					12.52	0.00824						37.57	0.183673						37.57	0.19172
	37.6	0.22226					12.53	0.00824						37.6	0.177394						37.6	0.18712
	37.63	0.22674					12.54	0.00824						37.63	0.163265						37.63	0.17484
	37.66	0.22571					12.55	0.00824						37.66	0.177394						37.66	0.18405
	37.69	0.22123					12.56	0.00824						37.69	0.208791						37.69	0.18712
	37.72	0.21261					12.57	0.00824						37.72	0.191523						37.72	0.17024
	37.75	0.21881					12.58	0.01059						37.75	0.182104						37.75	0.17331
	37.78	0.22192					12.59	0.01059						37.78	0.210361						37.78	0.17792
	37.81	0.22812					12.6	0.01059						37.81	0.204082						37.81	0.18712
	37.84	0.22708					12.61	0.01059						37.84	0.189953						37.84	0.19172
	37.87	0.22467					12.62	0.01059						37.87	0.185243						37.87	0.15644
	37.9	0.22398					12.63	-0.00118						37.9	0.182104						37.9	0.16564
	37.93	0.22364					12.64	-0.00118						37.93	0.191523						37.93	0.18252
	37.96	0.22364					12.65	-0.00118						37.96	0.185243						37.96	0.18558
	37.99	0.22467					12.66	-0.00118						37.99	0.172684						37.99	0.18712
	38.02	0.22708					12.67	-0.00118						38.02	0.172684						38.02	0.19018
	38.05	0.22261					12.68	0.00706						38.05	0.172684						38.05	0.17484
	38.08	0.22019					12.69	0.00706						38.08	0.149137						38.08	0.14725
	38.11	0.22157					12.7	0.00706						38.11	0.169545						38.11	0.19325
	38.14	0.22192					12.71	0.00706						38.14	0.210361						38.14	0.21473
	38.17	0.22261					12.72	0.00706						38.17	0.186813						38.17	0.17792
	38.2	0.22536					12.73	0.01725						38.2	0.174254						38.2	0.19172
	38.23	0.22674					12.74	0.01725						38.23	0.189953						38.23	0.21932
	38.26	0.22467					12.75	0.01725						38.26	0.197802						38.26	0.17792
	38.29	0.22295					12.76	0.01725						38.29	0.213501						38.29	0.15644
	38.32	0.21985					12.77	0.01725						38.32	0.193093						38.32	0.17024
	38.35	0.22157					12.78	0.00314						38.35	0.182104						38.35	0.18099
	38.38	0.22261					12.79	0.00314						38.38	0.174254						38.38	0.20092
	38.41	0.21916					12.8	0.00314						38.41	0.172684						38.41	0.17945
	38.44	0.22261					12.81	0.00314						38.44	0.169545						38.44	0.16871
	38.47	0.22915					12.82	0.00314						38.47	0.155416						38.47	0.20399
	38.5	0.2264					12.83	-0.00353						38.5	0.149137						38.5	0.18558
	38.53	0.22502					12.84	-0.00353						38.53	0.240188						38.53	0.14725
	38.56	0.22674					12.85	-0.00353						38.56	0.215071						38.56	0.17331
	38.59	0.22846					12.86	-0.00353						38.59	0.167975						38.59	0.18712
	38.62	0.2326					12.87	-0.00353						38.62	0.166405						38.62	0.19632
	38.65	0.22261					12.88	0.01608						38.65	0.164835						38.65	0.19632
	38.68	0.21778					12.89	0.01608						38.68	0.191523						38.68	0.19632
	38.71	0.22881					12.9	0.01608						38.71	0.191523						38.71	0.18712
	38.74	0.22502					12.91	0.01608						38.74	0.189953						38.74	0.18252
	38.77	0.21709					12.92	0.01608						38.77	0.183673						38.77	0.15644
	38.8	0.22226					12.93	0.00196						38.8	0.178964						38.8	0.16564
	38.83	0.22467					12.94	0.00196						38.83	0.189953						38.83	0.18558
	38.86	0.22019					12.95	0.00196						38.86	0.189953						38.86	0.19018
	38.89	0.22433					12.96	0.00196						38.89	0.191523						38.89	0.19172
	38.92	0.2326					12.97	0.00196						38.92	0.172684						38.92	0.23927
	38.95	0.22536					12.98	-0.00314						38.95	0.163265						38.95	0.21626
	38.98	0.22192					12.99	-0.00314						38.98	0.153846						38.98	0.17331
	39.01	0.22502					13	-0.00314						39.01	0.174254						39.01	0.19325
	39.04	0.22467					13.01	-0.00314						39.04	0.215071						39.04	0.20399
	39.07	0.22364					13.02	-0.00314						39.07	0.191523						39.07	0.18712
	39.1	0.22846					13.03	0.00706						39.1	0.178964						39.1	0.18405
	39.13	0.23088					13.04	0.00706						39.13	0.200942						39.13	0.17484
	39.16	0.22502					13.05	0.00706						39.16	0.193093						39.16	0.19478
	39.19	0.22502					13.06	0.00706						39.19	0.177394						39.19	0.20399
	39.22	0.22467					13.07	0.00706						39.22	0.185243						39.22	0.19938
	39.25	0.21916					13.08	-0.00431						39.25	0.189953						39.25	0.19632
	39.28	0.21675					13.09	-0.00431						39.28	0.191523						39.28	0.19018
	39.31	0.22192					13.1	-0.00431						39.31	0.191523						39.31	0.20859
	39.34	0.22157					13.11	-0.00431						39.34	0.191523						39.34	0.21779
	39.37	0.22019					13.12	-0.00431						39.37	0.191523						39.37	0.19478
	39.4	0.22364					13.13	0.00588						39.4	0.191523						39.4	0.18099
	39.43	0.22502					13.14	0.00588						39.43	0.210361						39.43	0.15491
	39.46	0.22502					13.15	0.00588						39.46	0.202512						39.46	0.16411
	39.49	0.22467					13.16	0.00588						39.49	0.186813						39.49	0.16871
	39.52	0.22364					13.17	0.00588						39.52	0.199372						39.52	0.19478
	39.55	0.22674					13.18	0.00667						39.55	0.205651						39.55	0.19325
	39.58	0.22812					13.19	0.00667						39.58	0.213501						39.58	0.19172
	39.61	0.22571					13.2	0.00667						39.61	0.197802						39.61	0.20092
	39.64	0.22605					13.21	0.00667						39.64	0.167975						39.64	0.20553
	39.67	0.22674					13.22	0.00667						39.67	0.169545						39.67	0.16411
	39.7	0.22226					13.23	0.00784						39.7	0.169545						39.7	0.16871
	39.73	0.21985					13.24	0.00784						39.73	0.194662						39.73	0.17792
	39.76	0.22398					13.25	0.00784						39.76	0.188383						39.76	0.16258
	39.79	0.22329					13.26	0.00784						39.79	0.174254						39.79	0.15491
	39.82	0.22192					13.27	0.00784						39.82	0.177394						39.82	0.21013
	39.85	0.22157					13.28	0.00941						39.85	0.178964						39.85	0.21626
	39.88	0.22157					13.29	0.00941						39.88	0.185243						39.88	0.22699
	39.91	0.21881					13.3	0.00941						39.91	0.186813						39.91	0.19018
	39.94	0.2164					13.31	0.00941						39.94	0.189953						39.94	0.17024
	39.97	0.21192					13.32	0.00941						39.97	0.189953						39.97	0.13037
	40	0.21813					13.33	0.00588						40	0.189953						40	0.15491
	40.03	0.22157					13.34	0.00588						40.03	0.144427						40.03	0.20399
	40.06	0.59683					13.35	0.00588						40.06	0.307692						40.06	0.52607
	40.09	0.6368					13.36	0.00588						40.09	0.634223						40.09	0.68866
	40.12	0.7164					13.37	0.00588						40.12	0.676609						40.12	0.79294
	40.15	0.78222					13.38	0.0149						40.15	0.697017						40.15	0.81748
	40.18	0.8153					13.39	0.0149						40.18	0.786499						40.18	0.8635
	40.21	0.8725					13.4	0.0149						40.21	0.794349						40.21	0.87117
	40.24	0.87457					13.41	0.0149						40.24	0.811617						40.24	0.87577
	40.27	0.8787					13.42	0.0149						40.27	0.816327						40.27	0.91258
	40.3	0.87181					13.43	0.00431						40.3	0.819466						40.3	0.90952
	40.33	0.86837					13.44	0.00431						40.33	0.828885						40.33	0.90184
	40.36	0.86733					13.45	0.00431						40.36	0.817896						40.36	0.92331
	40.39	0.86251					13.46	0.00431						40.39	0.795918						40.39	0.93406
	40.42	0.8532					13.47	0.00431						40.42	0.814757						40.42	0.88497
	40.45	0.83666					13.48	0.00941						40.45	0.824176						40.45	0.87731
	40.48	0.82839					13.49	0.00941						40.48	0.711146						40.48	0.86197
	40.51	0.80221					13.5	0.00941						40.51	0.739403						40.51	0.84969
	40.54	0.79635					13.51	0.00941						40.54	0.792779						40.54	0.84203
	40.57	0.78532					13.52	0.00941						40.57	0.769231						40.57	0.77915
	40.6	0.76947					13.53	0.00549						40.6	0.756672						40.6	0.79294
	40.63	0.76154					13.54	0.00549						40.63	0.750392						40.63	0.82208
	40.66	0.76085					13.55	0.00549						40.66	0.742543						40.66	0.79754
	40.69	0.75396					13.56	0.00549						40.69	0.728414						40.69	0.78681
	40.72	0.73949					13.57	0.00549						40.72	0.718995						40.72	0.78681
	40.75	0.72708					13.58	0						40.75	0.714286						40.75	0.77148
	40.78	0.72088					13.59	0						40.78	0.66876						40.78	0.73926
	40.81	0.71261					13.6	0						40.81	0.66719						40.81	0.74541
	40.84	0.71123					13.61	0						40.84	0.66562						40.84	0.74847
	40.87	0.70848					13.62	0						40.87	0.66719						40.87	0.74387
	40.9	0.694					13.63	0.00471						40.9	0.66876						40.9	0.73313
	40.93	0.68677					13.64	0.00471						40.93	0.701727						40.93	0.71166
	40.96	0.68436					13.65	0.00471						40.96	0.697017						40.96	0.7316
	40.99	0.68367					13.66	0.00471						40.99	0.687598						40.99	0.74234
	41.02	0.68263					13.67	0.00471						41.02	0.673469						41.02	0.66718
	41.05	0.68642					13.68	0.000784314						41.05	0.66562						41.05	0.68098
	41.08	0.68849					13.69	0.000784314						41.08	0.660911						41.08	0.70706
	41.11	0.6785					13.7	0.000784314						41.11	0.660911						41.11	0.70706
	41.14	0.67367					13.71	0.000784314						41.14	0.659341						41.14	0.70706
	41.17	0.66368					13.72	0.000784314						41.17	0.649922						41.17	0.72853
	41.2	0.66023					13.73	0.00588						41.2	0.645212						41.2	0.727
	41.23	0.65851					13.74	0.00588						41.23	0.675039						41.23	0.72546
	41.26	0.64438					13.75	0.00588						41.26	0.67033						41.26	0.71472
	41.29	0.64266					13.76	0.00588						41.29	0.659341						41.29	0.70859
	41.32	0.63887					13.77	0.00588						41.32	0.634223						41.32	0.71166
	41.35	0.62578					13.78	0.00431						41.35	0.623234						41.35	0.71472
	41.38	0.61888					13.79	0.00431						41.38	0.629513						41.38	0.71933
	41.41	0.61268					13.8	0.00431						41.41	0.631083						41.41	0.70092
	41.44	0.60648					13.81	0.00431						41.44	0.634223						41.44	0.69326
	41.47	0.59373					13.82	0.00431						41.47	0.613815						41.47	0.68866
	41.5	0.59063					13.83	0.01843						41.5	0.604396						41.5	0.68558
	41.53	0.5889					13.84	0.01843						41.53	0.624804						41.53	0.68098
	41.56	0.58374					13.85	0.01843						41.56	0.626374						41.56	0.68252
	41.59	0.58167					13.86	0.01843						41.59	0.627943						41.59	0.68405
	41.62	0.57684					13.87	0.01843						41.62	0.591837						41.62	0.62577
	41.65	0.57099					13.88	0.00784						41.65	0.574568						41.65	0.62883
	41.68	0.56788					13.89	0.00784						41.68	0.524333						41.68	0.63498
	41.71	0.56444					13.9	0.00784						41.71	0.546311						41.71	0.64571
	41.74	0.56203					13.91	0.00784						41.74	0.588697						41.74	0.65031
	41.77	0.55686					13.92	0.00784						41.77	0.565149						41.77	0.62577
	41.8	0.54962					13.93	0						41.8	0.55416						41.8	0.62117
	41.83	0.54583					13.94	0						41.83	0.55887						41.83	0.61504
	41.86	0.54376					13.95	0						41.86	0.55416						41.86	0.60429
	41.89	0.54238					13.96	0						41.89	0.546311						41.89	0.59969
	41.92	0.53963					13.97	0						41.92	0.535322						41.92	0.61963
	41.95	0.52963					13.98	-0.01059						41.95	0.529042						41.95	0.61197
	41.98	0.52481					13.99	-0.01059						41.98	0.533752						41.98	0.59663
	42.01	0.52343					14	-0.01059						42.01	0.538462						42.01	0.62117
	42.04	0.52171					14.01	-0.01059						42.04	0.546311						42.04	0.63498
	42.07	0.51792					14.02	-0.01059						42.07	0.55887						42.07	0.56902
	42.1	0.51654					14.03	0.00196						42.1	0.565149						42.1	0.57515
	42.13	0.51585					14.04	0.00196						42.13	0.533752						42.13	0.59049
	42.16	0.51378					14.05	0.00196						42.16	0.535322						42.16	0.58743
	42.19	0.51241					14.06	0.00196						42.19	0.538462						42.19	0.58589
	42.22	0.50965					14.07	0.00196						42.22	0.516484						42.22	0.60429
	42.25	0.50896					14.08	-0.00588						42.25	0.505495						42.25	0.59203
	42.28	0.50861					14.09	-0.00588						42.28	0.491366						42.28	0.56902
	42.31	0.50172					14.1	-0.00588						42.31	0.499215						42.31	0.56289
	42.34	0.5					14.11	-0.00588						42.34	0.514914						42.34	0.55982
	42.37	0.4969					14.12	-0.00588						42.37	0.519623						42.37	0.58589
	42.4	0.49518					14.13	0.00667						42.4	0.522763						42.4	0.58436
	42.43	0.49449					14.14	0.00667						42.43	0.522763						42.43	0.58283
	42.46	0.49586					14.15	0.00667						42.46	0.513344						42.46	0.56902
	42.49	0.4938					14.16	0.00667						42.49	0.492936						42.49	0.56135
	42.52	0.48897					14.17	0.00667						42.52	0.496075						42.52	0.56902
	42.55	0.4838					14.18	0.00706						42.55	0.497645						42.55	0.55829
	42.58	0.48139					14.19	0.00706						42.58	0.510204						42.58	0.53681
	42.61	0.48277					14.2	0.00706						42.61	0.508634						42.61	0.53835
	42.64	0.48312					14.21	0.00706						42.64	0.505495						42.64	0.53835
	42.67	0.48346					14.22	0.00706						42.67	0.507064						42.67	0.54295
	42.7	0.47967					14.23	0.00588						42.7	0.508634						42.7	0.55061
	42.73	0.47795					14.24	0.00588						42.73	0.505495						42.73	0.56442
	42.76	0.47691					14.25	0.00588						42.76	0.497645						42.76	0.55214
	42.79	0.4745					14.26	0.00588						42.79	0.483516						42.79	0.54601
	42.82	0.46899					14.27	0.00588						42.82	0.481947						42.82	0.55214
	42.85	0.46795					14.28	0.00314						42.85	0.481947						42.85	0.55675
	42.88	0.46761					14.29	0.00314						42.88	0.514914						42.88	0.56595
	42.91	0.47278					14.3	0.00314						42.91	0.497645						42.91	0.56749
	42.94	0.47037					14.31	0.00314						42.94	0.464678						42.94	0.56902
	42.97	0.46589					14.32	0.00314						42.97	0.461538						42.97	0.53681
	43	0.46416					14.33	0.00314						43	0.459969						43	0.53988
	43.03	0.46347					14.34	0.00314						43.03	0.452119						43.03	0.54601
	43.06	0.46072					14.35	0.00314						43.06	0.458399						43.06	0.55522
	43.09	0.45934					14.36	0.00314						43.09	0.467818						43.09	0.55982
	43.12	0.45693					14.37	0.00314						43.12	0.477237						43.12	0.55982
	43.15	0.45245					14.38	0.00902						43.15	0.481947						43.15	0.55522
	43.18	0.45003					14.39	0.00902						43.18	0.477237						43.18	0.54601
	43.21	0.45245					14.4	0.00902						43.21	0.477237						43.21	0.51227
	43.24	0.45141					14.41	0.00902						43.24	0.464678						43.24	0.49693
	43.27	0.44969					14.42	0.00902						43.27	0.453689						43.27	0.49233
	43.3	0.44624					14.43	0.00667						43.3	0.431711						43.3	0.49386
	43.33	0.44452					14.44	0.00667						43.33	0.486656						43.33	0.49846
	43.36	0.4428					14.45	0.00667						43.36	0.514914						43.36	0.51534
	43.39	0.44314					14.46	0.00667						43.39	0.467818						43.39	0.52454
	43.42	0.44349					14.47	0.00667						43.42	0.458399						43.42	0.51687
	43.45	0.43694					14.48	0.0102						43.45	0.44113						43.45	0.51227
	43.48	0.43384					14.49	0.0102						43.48	0.44741						43.48	0.50154
	43.51	0.43866					14.5	0.0102						43.51	0.450549						43.51	0.50001
	43.54	0.43866					14.51	0.0102						43.54	0.472527						43.54	0.49693
	43.57	0.43866					14.52	0.0102						43.57	0.469388						43.57	0.48466
	43.6	0.43901					14.53	0.00784						43.6	0.464678						43.6	0.48007
	43.63	0.43901					14.54	0.00784						43.63	0.474097						43.63	0.52607
	43.66	0.44693					14.55	0.00784						43.66	0.478807						43.66	0.52915
	43.69	0.4428					14.56	0.00784						43.69	0.436421						43.69	0.53375
	43.72	0.43384					14.57	0.00784						43.72	0.44113						43.72	0.51074
	43.75	0.4328					14.58	0.00235						43.75	0.450549						43.75	0.49846
	43.78	0.43074					14.59	0.00235						43.78	0.461538						43.78	0.47547
	43.81	0.43212					14.6	0.00235						43.81	0.467818						43.81	0.477
	43.84	0.4328					14.61	0.00235						43.84	0.419152						43.84	0.48007
	43.87	0.42488					14.62	0.00235						43.87	0.427002						43.87	0.51994
	43.9	0.42729					14.63	0.00431						43.9	0.4427						43.9	0.54141
	43.93	0.43246					14.64	0.00431						43.93	0.427002						43.93	0.54755
	43.96	0.42867					14.65	0.00431						43.96	0.419152						43.96	0.523
	43.99	0.42695					14.66	0.00431						43.99	0.459969						43.99	0.47547
	44.02	0.42178					14.67	0.00431						44.02	0.455259						44.02	0.51381
	44.05	0.42143					14.68	0.00471						44.05	0.44584						44.05	0.53375
	44.08	0.42006					14.69	0.00471						44.08	0.434851						44.08	0.45859
	44.11	0.42591					14.7	0.00471						44.11	0.428571						44.11	0.48007
	44.14	0.42867					14.71	0.00471						44.14	0.44584						44.14	0.52454
	44.17	0.42453					14.72	0.00471						44.17	0.43956						44.17	0.50154
	44.2	0.42178					14.73	0.00902						44.2	0.428571						44.2	0.48926
	44.23	0.41592					14.74	0.00902						44.23	0.417582						44.23	0.50767
	44.26	0.41489					14.75	0.00902						44.26	0.412873						44.26	0.49386
	44.29	0.41454					14.76	0.00902						44.29	0.4427						44.29	0.46319
	44.32	0.4235					14.77	0.00902						44.32	0.431711						44.32	0.48926
	44.35	0.42385					14.78	-0.00549						44.35	0.406593						44.35	0.50307
	44.38	0.42488					14.79	-0.00549						44.38	0.405024						44.38	0.46319
	44.41	0.41799					14.8	-0.00549						44.41	0.405024						44.41	0.45859
	44.44	0.41454					14.81	-0.00549						44.44	0.483516						44.44	0.44939
	44.47	0.41351					14.82	-0.00549						44.47	0.458399						44.47	0.47853
	44.5	0.4142					14.83	0.00196						44.5	0.406593						44.5	0.49386
	44.53	0.41592					14.84	0.00196						44.53	0.417582						44.53	0.53681
	44.56	0.41695					14.85	0.00196						44.56	0.422292						44.56	0.52915
	44.59	0.41764					14.86	0.00196						44.59	0.423862						44.59	0.51687
	44.62	0.41144					14.87	0.00196						44.62	0.433281						44.62	0.50154
	44.65	0.41178					14.88	0.00235						44.65	0.452119						44.65	0.49386
	44.68	0.41282					14.89	0.00235						44.68	0.436421						44.68	0.47086
	44.71	0.4142					14.9	0.00235						44.71	0.428571						44.71	0.46166
	44.74	0.41489					14.91	0.00235						44.74	0.412873						44.74	0.44172
	44.77	0.41351					14.92	0.00235						44.77	0.419152						44.77	0.46472
	44.8	0.41316					14.93	0.00549						44.8	0.433281						44.8	0.47547
	44.83	0.41247					14.94	0.00549						44.83	0.408163						44.83	0.47086
	44.86	0.40041					14.95	0.00549						44.86	0.395604						44.86	0.4724
	44.89	0.39456					14.96	0.00549						44.89	0.392465						44.89	0.477
	44.92	0.40696					14.97	0.00549						44.92	0.395604						44.92	0.48926
	44.95	0.40731					14.98	-0.00431						44.95	0.400314						44.95	0.49693
	44.98	0.40765					14.99	-0.00431						44.98	0.398744						44.98	0.46626
	45.01	0.40455					15	-0.00431						45.01	0.397174						45.01	0.46166
	45.04	0.40283					15.01	-0.00431						45.04	0.390895						45.04	0.45246
	45.07	0.40868					15.02	-0.00431						45.07	0.378336						45.07	0.46779
	45.1	0.40903					15.03	-0.00118						45.1	0.351648						45.1	0.47547
	45.13	0.41006					15.04	-0.00118						45.13	0.408163						45.13	0.49386
	45.16	0.40214					15.05	-0.00118						45.16	0.436421						45.16	0.49386
	45.19	0.398					15.06	-0.00118						45.19	0.387755						45.19	0.49233
	45.22	0.40007					15.07	-0.00118						45.22	0.408163						45.22	0.49233
	45.25	0.398					15.08	-0.00118						45.25	0.44741						45.25	0.49233
	45.28	0.39387					15.09	-0.00118						45.28	0.417582						45.28	0.47086
	45.31	0.40248					15.1	-0.00118						45.31	0.401884						45.31	0.46166
	45.34	0.40662					15.11	-0.00118						45.34	0.392465						45.34	0.44172
	45.37	0.40007					15.12	-0.00118						45.37	0.395604						45.37	0.46472
	45.4	0.39972					15.13	0.00118						45.4	0.401884						45.4	0.47547
	45.43	0.39869					15.14	0.00118						45.43	0.394035						45.43	0.47547
	45.46	0.39387					15.15	0.00118						45.46	0.390895						45.46	0.46166
	45.49	0.39145					15.16	0.00118						45.49	0.423862						45.49	0.43558
	45.52	0.39766					15.17	0.00118						45.52	0.408163						45.52	0.45552
	45.55	0.398					15.18	0.00824						45.55	0.378336						45.55	0.46626
	45.58	0.39869					15.19	0.00824						45.58	0.428571						45.58	0.44786
	45.61	0.39456					15.2	0.00824						45.61	0.452119						45.61	0.45246
	45.64	0.39249					15.21	0.00824						45.64	0.427002						45.64	0.46319
	45.67	0.38697					15.22	0.00824						45.67	0.434851						45.67	0.44018
	45.7	0.39214					15.23	0.01725						45.7	0.452119						45.7	0.42792
	45.73	0.40179					15.24	0.01725						45.73	0.431711						45.73	0.46779
	45.76	0.39593					15.25	0.01725						45.76	0.422292						45.76	0.4724
	45.79	0.39283					15.26	0.01725						45.79	0.376766						45.79	0.48007
	45.82	0.39076					15.27	0.01725						45.82	0.387755						45.82	0.44786
	45.85	0.38801					15.28	0.00706						45.85	0.412873						45.85	0.43098
	45.88	0.38284					15.29	0.00706						45.88	0.389325						45.88	0.46779
	45.91	0.38732					15.3	0.00706						45.91	0.378336						45.91	0.47547
	45.94	0.38973					15.31	0.00706						45.94	0.390895						45.94	0.48926
	45.97	0.38146					15.32	0.00706						45.97	0.389325						45.97	0.45552
	46	0.38249					15.33	0.00784						46	0.387755						46	0.43712
	46.03	0.38491					15.34	0.00784						46.03	0.384615						46.03	0.46166
	46.06	0.38215					15.35	0.00784						46.06	0.383046						46.06	0.45399
	46.09	0.38077					15.36	0.00784						46.09	0.373626						46.09	0.44018
	46.12	0.39249					15.37	0.00784						46.12	0.378336						46.12	0.45399
	46.15	0.39249					15.38	0.00471						46.15	0.386185						46.15	0.46166
	46.18	0.39283					15.39	0.00471						46.18	0.386185						46.18	0.46779
	46.21	0.39249					15.4	0.00471						46.21	0.386185						46.21	0.47393
	46.24	0.39249					15.41	0.00471						46.24	0.373626						46.24	0.48466
	46.27	0.38387					15.42	0.00471						46.27	0.368917						46.27	0.4724
	46.3	0.38387					15.43	-0.000784314						46.3	0.359498						46.3	0.46626
	46.33	0.38353					15.44	-0.000784314						46.33	0.387755						46.33	0.48466
	46.36	0.38697					15.45	-0.000784314						46.36	0.401884						46.36	0.46626
	46.39	0.3887					15.46	-0.000784314						46.39	0.354788						46.39	0.43098
	46.42	0.37664					15.47	-0.000784314						46.42	0.361068						46.42	0.44325
	46.45	0.38112					15.48	-0.00118						46.45	0.376766						46.45	0.44939
	46.48	0.38973					15.49	-0.00118						46.48	0.351648						46.48	0.45399
	46.51	0.38732					15.5	-0.00118						46.51	0.340659						46.51	0.44786
	46.54	0.38594					15.51	-0.00118						46.54	0.381476						46.54	0.43252
	46.57	0.38353					15.52	-0.00118						46.57	0.397174						46.57	0.41872
	46.6	0.38043					15.53	0.01059						46.6	0.428571						46.6	0.41258
	46.63	0.37491					15.54	0.01059						46.63	0.405024						46.63	0.41258
	46.66	0.37285					15.55	0.01059						46.66	0.392465						46.66	0.41104
	46.69	0.37181					15.56	0.01059						46.69	0.372057						46.69	0.40951
	46.72	0.37974					15.57	0.01059						46.72	0.373626						46.72	0.45859
	46.75	0.37767					15.58	0.01451						46.75	0.376766						46.75	0.4816
	46.78	0.37388					15.59	0.01451						46.78	0.386185						46.78	0.44478
	46.81	0.3725					15.6	0.01451						46.81	0.390895						46.81	0.44786
	46.84	0.37181					15.61	0.01451						46.84	0.372057						46.84	0.45246
	46.87	0.37767					15.62	0.01451						46.87	0.376766						46.87	0.45552
	46.9	0.37526					15.63	0.00588						46.9	0.387755						46.9	0.45706
	46.93	0.37078					15.64	0.00588						46.93	0.368917						46.93	0.48926
	46.96	0.37112					15.65	0.00588						46.96	0.359498						46.96	0.46779
	46.99	0.37147					15.66	0.00588						46.99	0.33124						46.99	0.42332
	47.02	0.36458					15.67	0.00588						47.02	0.361068						47.02	0.45092
	47.05	0.36699					15.68	0.00196						47.05	0.422292						47.05	0.46319
	47.08	0.37181					15.69	0.00196						47.08	0.350078						47.08	0.44478
	47.11	0.36595					15.7	0.00196						47.11	0.313972						47.11	0.43865
	47.14	0.36285					15.71	0.00196						47.14	0.361068						47.14	0.42638
	47.17	0.36768					15.72	0.00196						47.17	0.368917						47.17	0.41564
	47.2	0.37043					15.73	0.00784						47.2	0.383046						47.2	0.40951
	47.23	0.37664					15.74	0.00784						47.23	0.386185						47.23	0.44786
	47.26	0.37354					15.75	0.00784						47.26	0.387755						47.26	0.44018
	47.29	0.37181					15.76	0.00784						47.29	0.368917						47.29	0.42792
	47.32	0.36664					15.77	0.00784						47.32	0.359498						47.32	0.42332
	47.35	0.36423					15.78	0.00706						47.35	0.342229						47.35	0.42178
	47.38	0.35906					15.79	0.00706						47.38	0.350078						47.38	0.39571
	47.41	0.36561					15.8	0.00706						47.41	0.354788						47.41	0.40184
	47.44	0.36871					15.81	0.00706						47.44	0.345369						47.44	0.41411
	47.47	0.35768					15.82	0.00706						47.47	0.32967						47.47	0.41717
	47.5	0.35975					15.83	0.00706						47.5	0.299843						47.5	0.41872
	47.53	0.36389					15.84	0.00706						47.53	0.323391						47.53	0.44172
	47.56	0.36664					15.85	0.00706						47.56	0.33595						47.56	0.42638
	47.59	0.36802					15.86	0.00706						47.59	0.326531						47.59	0.39571
	47.62	0.35596					15.87	0.00706						47.62	0.33752						47.62	0.42945
	47.65	0.35665					15.88	0.000784314						47.65	0.359498						47.65	0.44786
	47.68	0.35803					15.89	0.000784314						47.68	0.356358						47.68	0.45246
	47.71	0.35768					15.9	0.000784314						47.71	0.354788						47.71	0.44325
	47.74	0.35768					15.91	0.000784314						47.74	0.367347						47.74	0.42638
	47.77	0.347					15.92	0.000784314						47.77	0.354788						47.77	0.39878
	47.8	0.35252					15.93	0.00118						47.8	0.33281						47.8	0.3865
	47.83	0.36285					15.94	0.00118						47.83	0.345369						47.83	0.41411
	47.86	0.35837					15.95	0.00118						47.86	0.351648						47.86	0.40491
	47.89	0.35596					15.96	0.00118						47.89	0.340659						47.89	0.3865
	47.92	0.36079					15.97	0.00118						47.92	0.33124						47.92	0.40644
	47.95	0.35631					15.98	0.00314						47.95	0.310832						47.95	0.41717
	47.98	0.34769					15.99	0.00314						47.98	0.33281						47.98	0.38803
	48.01	0.35114					16	0.00314						48.01	0.342229						48.01	0.3911
	48.04	0.35286					16.01	0.00314						48.04	0.351648						48.04	0.39571
	48.07	0.35079					16.02	0.00314						48.07	0.351648						48.07	0.40644
	48.1	0.34941					16.03	0.00588						48.1	0.350078						48.1	0.41258
	48.13	0.34666					16.04	0.00588						48.13	0.33752						48.13	0.43712
	48.16	0.3439					16.05	0.00588						48.16	0.33124						48.16	0.44325
	48.19	0.34252					16.06	0.00588						48.19	0.359498						48.19	0.45399
	48.22	0.33804					16.07	0.00588						48.22	0.356358						48.22	0.41564
	48.25	0.33977					16.08	-0.00118						48.25	0.351648						48.25	0.39571
	48.28	0.34287					16.09	-0.00118						48.28	0.356358						48.28	0.3819
	48.31	0.34838					16.1	-0.00118						48.31	0.359498						48.31	0.39418
	48.34	0.35148					16.11	-0.00118						48.34	0.351648						48.34	0.42178
	48.37	0.34562					16.12	-0.00118						48.37	0.353218						48.37	0.44018
	48.4	0.34493					16.13	-0.00118						48.4	0.356358						48.4	0.44939
	48.43	0.3439					16.14	-0.00118						48.43	0.389325						48.43	0.44172
	48.46	0.33908					16.15	-0.00118						48.46	0.405024						48.46	0.42485
	48.49	0.33666					16.16	-0.00118						48.49	0.33281						48.49	0.38803
	48.52	0.33666					16.17	-0.00118						48.52	0.339089						48.52	0.40644
	48.55	0.33839					16.18	0.00706						48.55	0.351648						48.55	0.41411
	48.58	0.34252					16.19	0.00706						48.58	0.362637						48.58	0.40491
	48.61	0.33218					16.2	0.00706						48.61	0.368917						48.61	0.40798
	48.64	0.32702					16.21	0.00706						48.64	0.367347						48.64	0.41258
	48.67	0.33356					16.22	0.00706						48.67	0.350078						48.67	0.41258
	48.7	0.3346					16.23	0.00667						48.7	0.315542						48.7	0.41258
	48.73	0.33666					16.24	0.00667						48.73	0.348509						48.73	0.41717
	48.76	0.33839					16.25	0.00667						48.76	0.364207						48.76	0.40951
	48.79	0.33908					16.26	0.00667						48.79	0.33281						48.79	0.39263
	48.82	0.34183					16.27	0.00667						48.82	0.339089						48.82	0.39263
	48.85	0.3408					16.28	0.00314						48.85	0.351648						48.85	0.39263
	48.88	0.33873					16.29	0.00314						48.88	0.32967						48.88	0.40031
	48.91	0.33598					16.3	0.00314						48.91	0.318681						48.91	0.38803
	48.94	0.3346					16.31	0.00314						48.94	0.315542						48.94	0.36349
	48.97	0.33977					16.32	0.00314						48.97	0.32967						48.97	0.38497
	49	0.33942					16.33	0.0102						49	0.356358						49	0.39571
	49.03	0.33908					16.34	0.0102						49.03	0.357928						49.03	0.43712
	49.06	0.33563					16.35	0.0102						49.06	0.359498						49.06	0.42638
	49.09	0.33391					16.36	0.0102						49.09	0.321821						49.09	0.40338
	49.12	0.33012					16.37	0.0102						49.12	0.33124						49.12	0.41104
	49.15	0.3315					16.38	0.00549						49.15	0.350078						49.15	0.41411
	49.18	0.33391					16.39	0.00549						49.18	0.33438						49.18	0.34663
	49.21	0.33218					16.4	0.00549						49.21	0.326531						49.21	0.34663
	49.24	0.3315					16.41	0.00549						49.24	0.350078						49.24	0.34663
	49.27	0.32977					16.42	0.00549						49.27	0.345369						49.27	0.38343
	49.3	0.3315					16.43	0.00353						49.3	0.33752						49.3	0.40338
	49.33	0.3346					16.44	0.00353						49.33	0.33595						49.33	0.35889
	49.36	0.33322					16.45	0.00353						49.36	0.33595						49.36	0.37577
	49.39	0.33253					16.46	0.00353						49.39	0.342229						49.39	0.41258
	49.42	0.33012					16.47	0.00353						49.42	0.346939						49.42	0.38957
	49.45	0.32771					16.48	0						49.45	0.356358						49.45	0.37884
	49.48	0.32254					16.49	0						49.48	0.340659						49.48	0.41872
	49.51	0.32633					16.5	0						49.51	0.33281						49.51	0.40798
	49.54	0.32805					16.51	0						49.54	0.342229						49.54	0.38343
	49.57	0.32081					16.52	0						49.57	0.354788						49.57	0.40951
	49.6	0.32185					16.53	0.000784314						49.6	0.381476						49.6	0.42178
	49.63	0.32391					16.54	0.000784314						49.63	0.350078						49.63	0.38343
	49.66	0.3215					16.55	0.000784314						49.66	0.33595						49.66	0.37424
	49.69	0.32012					16.56	0.000784314						49.69	0.351648						49.69	0.35583
	49.72	0.32495					16.57	0.000784314						49.72	0.33124						49.72	0.38803
	49.75	0.32426					16.58	-0.00431						49.75	0.290424						49.75	0.40491
	49.78	0.32288					16.59	-0.00431						49.78	0.323391						49.78	0.3681
	49.81	0.32357					16.6	-0.00431						49.81	0.340659						49.81	0.37117
	49.84	0.32391					16.61	-0.00431						49.84	0.301413						49.84	0.3773
	49.87	0.33184					16.62	-0.00431						49.87	0.301413						49.87	0.38803
	49.9	0.32736					16.63	0.00588						49.9	0.301413						49.9	0.39263
	49.93	0.31875					16.64	0.00588						49.93	0.323391						49.93	0.39571
	49.96	0.32081					16.65	0.00588						49.96	0.33281						49.96	0.38343
	49.99	0.32185					16.66	0.00588						49.99	0.3281						49.99	0.36043
	50.02	0.32185					16.67	0.00588						50.02	0.3281						50.02	0.36043
	50.05	0.32116					16.68	0.00314						50.05	0.326531						50.05	0.35889
	50.08	0.32012					16.69	0.00314						50.08	0.326531						50.08	0.35889
	50.11	0.31943					16.7	0.00314						50.11	0.326531						50.11	0.35889
	50.14	0.31875					16.71	0.00314						50.14	0.323391						50.14	0.35583
	50.17	0.31806					16.72	0.00314						50.17	0.323391						50.17	0.35583
	50.2	0.31737					16.73	-0.00667						50.2	0.321821						50.2	0.35429
	50.23	0.31668					16.74	-0.00667						50.23	0.321821						50.23	0.35276
	50.26	0.31599					16.75	-0.00667						50.26	0.321821						50.26	0.35276
	50.29	0.3153					16.76	-0.00667						50.29	0.318681						50.29	0.35123
	50.32	0.31461					16.77	-0.00667						50.32	0.318681						50.32	0.35123
	50.35	0.31392					16.78	-0.00431						50.35	0.317111						50.35	0.3497
	50.38	0.31323					16.79	-0.00431						50.38	0.315542						50.38	0.34816
	50.41	0.31254					16.8	-0.00431						50.41	0.315542						50.41	0.34816
	50.44	0.31185					16.81	-0.00431						50.44	0.313972						50.44	0.34663
	50.47	0.31116					16.82	-0.00431						50.47	0.306122						50.47	0.34663
	50.5	0.31048					16.83	-0.00118						50.5	0.277865						50.5	0.3451
	50.53	0.30979					16.84	-0.00118						50.53	0.268446						50.53	0.34356
	50.56	0.3091					16.85	-0.00118						50.56	0.259027						50.56	0.34356
	50.59	0.30841					16.86	-0.00118						50.59	0.254317						50.59	0.34203
	50.62	0.30772					16.87	-0.00118						50.62	0.263736						50.62	0.34203
	50.65	0.30737					16.88	0.00549						50.65	0.282575						50.65	0.3773
	50.68	0.30944					16.89	0.00549						50.68	0.351648						50.68	0.35429
	50.71	0.3122					16.9	0.00549						50.71	0.389325						50.71	0.33435
	50.74	0.31013					16.91	0.00549						50.74	0.386185						50.74	0.32669
	50.77	0.31116					16.92	0.00549						50.77	0.389325						50.77	0.32055
	50.8	0.30289					16.93	0.0149						50.8	0.384615						50.8	0.32515
	50.83	0.32908					16.94	0.0149						50.83	0.386185						50.83	0.3727
	50.86	0.36975					16.95	0.0149						50.86	0.383046						50.86	0.44478
	50.89	0.37526					16.96	0.0149						50.89	0.387755						50.89	0.44633
	50.92	0.37836					16.97	0.0149						50.92	0.339089						50.92	0.44325
	50.95	0.37664					16.98	0.00549						50.95	0.307692						50.95	0.44478
	50.98	0.37629					16.99	0.00549						50.98	0.271586						50.98	0.44018
	51.01	0.37664					17	0.00549						51.01	0.262166						51.01	0.43712
	51.04	0.37457					17.01	0.00549						51.04	0.277865						51.04	0.44172
	51.07	0.37354					17.02	0.00549						51.07	0.263736						51.07	0.42638
	51.1	0.36113					17.03	0.00235						51.1	0.248038						51.1	0.38957
	51.13	0.33322					17.04	0.00235						51.13	0.262166						51.13	0.36349
	51.16	0.30462					17.05	0.00235						51.16	0.274725						51.16	0.35123
	51.19	0.30496					17.06	0.00235						51.19	0.277865						51.19	0.32515
	51.22	0.30393					17.07	0.00235						51.22	0.273155						51.22	0.32209
	51.25	0.29945					17.08	0.00549						51.25	0.259027						51.25	0.32975
	51.28	0.30221					17.09	0.00549						51.28	0.304553						51.28	0.32975
	51.31	0.306					17.1	0.00549						51.31	0.304553						51.31	0.31902
	51.34	0.29704					17.11	0.00549						51.34	0.282575						51.34	0.33129
	51.37	0.29876					17.12	0.00549						51.37	0.279435						51.37	0.34203
	51.4	0.3091					17.13	0.00902						51.4	0.270016						51.4	0.3497
	51.43	0.30427					17.14	0.00902						51.43	0.265306						51.43	0.34816
	51.46	0.30014					17.15	0.00902						51.46	0.262166						51.46	0.32975
	51.49	0.29773					17.16	0.00902						51.49	0.293564						51.49	0.32362
	51.52	0.29635					17.17	0.00902						51.52	0.299843						51.52	0.32209
	51.55	0.29738					17.18	0.00902						51.55	0.309262						51.55	0.33435
	51.58	0.29841					17.19	0						51.58	0.312402						51.58	0.32055
	51.61	0.30186					17.2	0						51.61	0.309262						51.61	0.29755
	51.64	0.30152					17.21	0						51.64	0.301413						51.64	0.30828
	51.67	0.30083					17.22	0						51.67	0.296703						51.67	0.31442
	51.7	0.30393					17.23	0						51.7	0.257457						51.7	0.31596
	51.73	0.29704					17.24	0.00667						51.73	0.282575						51.73	0.31289
	51.76	0.29083					17.25	0.00667						51.76	0.288854						51.76	0.30828
	51.79	0.28808					17.26	0.00667						51.79	0.246468						51.79	0.30368
	51.82	0.29014					17.27	0.00667						51.82	0.249608						51.82	0.30828
	51.85	0.30221					17.28	0.00667						51.85	0.257457						51.85	0.32822
	51.88	0.30324					17.29	0.01843						51.88	0.277865						51.88	0.34203
	51.91	0.30531					17.3	0.01843						51.91	0.291994						51.91	0.36504
	51.94	0.30703					17.31	0.01843						51.94	0.301413						51.94	0.3451
	51.97	0.30841					17.32	0.01843						51.97	0.281005						51.97	0.3451
	52	0.30117					17.33	0.01843						52	0.249608						52	0.32669
	52.03	0.29428					17.34	0.00196						52.03	0.291994						52.03	0.32822
	52.06	0.28842					17.35	0.00196						52.06	0.302983						52.06	0.32055
	52.09	0.29773					17.36	0.00196						52.09	0.304553						52.09	0.32515
	52.12	0.30462					17.37	0.00196						52.12	0.302983						52.12	0.32669
	52.15	0.29256					17.38	0.00196						52.15	0.301413						52.15	0.32975
	52.18	0.29394					17.39	-0.000784314						52.18	0.299843						52.18	0.33129
	52.21	0.296					17.4	-0.000784314						52.21	0.296703						52.21	0.33129
	52.24	0.29773					17.41	-0.000784314						52.24	0.251177						52.24	0.33435
	52.27	0.29841					17.42	-0.000784314						52.27	0.265306						52.27	0.34663
	52.3	0.2991					17.43	-0.000784314						52.3	0.295133						52.3	0.35889
	52.33	0.29979					17.44	0.00196						52.33	0.252747						52.33	0.37117
	52.36	0.30014					17.45	0.00196						52.36	0.232339						52.36	0.37884
	52.39	0.30014					17.46	0.00196						52.39	0.290424						52.39	0.37884
	52.42	0.29221					17.47	0.00196						52.42	0.295133						52.42	0.35583
	52.45	0.28808					17.48	0.00196						52.45	0.306122						52.45	0.34356
	52.48	0.29462					17.49	-0.00235						52.48	0.279435						52.48	0.33896
	52.51	0.29497					17.5	-0.00235						52.51	0.265306						52.51	0.35276
	52.54	0.29566					17.51	-0.00235						52.54	0.313972						52.54	0.37884
	52.57	0.28911					17.52	-0.00235						52.57	0.296703						52.57	0.3727
	52.6	0.28601					17.53	-0.00235						52.6	0.260597						52.6	0.36964
	52.63	0.28187					17.54	0.00314						52.63	0.287284						52.63	0.3727
	52.66	0.29394					17.55	0.00314						52.66	0.299843						52.66	0.35276
	52.69	0.31806					17.56	0.00314						52.69	0.291994						52.69	0.31442
	52.72	0.29807					17.57	0.00314						52.72	0.299843						52.72	0.35429
	52.75	0.28808					17.58	0.00314						52.75	0.313972						52.75	0.37424
	52.78	0.28911					17.59	0.00353						52.78	0.290424						52.78	0.35889
	52.81	0.29014					17.6	0.00353						52.81	0.277865						52.81	0.35276
	52.84	0.29256					17.61	0.00353						52.84	0.276295						52.84	0.34203
	52.87	0.30048					17.62	0.00353						52.87	0.274725						52.87	0.33896
	52.9	0.30462					17.63	0.00353						52.9	0.270016						52.9	0.33743
	52.93	0.29256					17.64	0.00941						52.93	0.274725						52.93	0.3773
	52.96	0.29187					17.65	0.00941						52.96	0.276295						52.96	0.36657
	52.99	0.29014					17.66	0.00941						52.99	0.304553						52.99	0.34356
	53.02	0.29428					17.67	0.00941						53.02	0.307692						53.02	0.32669
	53.05	0.296					17.68	0.00941						53.05	0.313972						53.05	0.31902
	53.08	0.28567					17.69	0						53.08	0.313972						53.08	0.32975
	53.11	0.28773					17.7	0						53.11	0.313972						53.11	0.33129
	53.14	0.29256					17.71	0						53.14	0.304553						53.14	0.33282
	53.17	0.29669					17.72	0						53.17	0.310832						53.17	0.32822
	53.2	0.29876					17.73	0						53.2	0.323391						53.2	0.32515
	53.23	0.29773					17.74	0.00784						53.23	0.317111						53.23	0.31596
	53.26	0.29566					17.75	0.00784						53.26	0.313972						53.26	0.32209
	53.29	0.29187					17.76	0.00784						53.29	0.259027						53.29	0.33435
	53.32	0.29221					17.77	0.00784						53.32	0.268446						53.32	0.30215
	53.35	0.29256					17.78	0.00784						53.35	0.287284						53.35	0.28528
	53.38	0.29014					17.79	0.00235						53.38	0.266876						53.38	0.28835
	53.41	0.29256					17.8	0.00235						53.41	0.255887						53.41	0.30675
	53.44	0.29669					17.81	0.00235						53.44	0.265306						53.44	0.34663
	53.47	0.29462					17.82	0.00235						53.47	0.271586						53.47	0.36504
	53.5	0.29359					17.83	0.00235						53.5	0.282575						53.5	0.37424
	53.53	0.2929					17.84	0.000784314						53.53	0.246468						53.53	0.36349
	53.56	0.2898					17.85	0.000784314						53.56	0.22763						53.56	0.3451
	53.59	0.2836					17.86	0.000784314						53.59	0.251177						53.59	0.31136
	53.62	0.28498					17.87	0.000784314						53.62	0.251177						53.62	0.33282
	53.65	0.28567					17.88	0.000784314						53.65	0.249608						53.65	0.34356
	53.68	0.28187					17.89	0.00235						53.68	0.281005						53.68	0.31442
	53.71	0.27843					17.9	0.00235						53.71	0.296703						53.71	0.31749
	53.74	0.27188					17.91	0.00235						53.74	0.295133						53.74	0.32362
	53.77	0.27912					17.92	0.00235						53.77	0.298273						53.77	0.33129
	53.8	0.28291					17.93	0.00235						53.8	0.306122						53.8	0.33435
	53.83	0.28601					17.94	0.00471						53.83	0.301413						53.83	0.35123
	53.86	0.28394					17.95	0.00471						53.86	0.299843						53.86	0.35276
	53.89	0.27981					17.96	0.00471						53.89	0.301413						53.89	0.35583
	53.92	0.28532					17.97	0.00471						53.92	0.295133						53.92	0.36043
	53.95	0.28808					17.98	0.00471						53.95	0.281005						53.95	0.36349
	53.98	0.28877					17.99	0.00314						53.98	0.299843						53.98	0.32822
	54.01	0.29014					18	0.00314						54.01	0.309262						54.01	0.32822
	54.04	0.29359					18.01	0.00314						54.04	0.277865						54.04	0.32822
	54.07	0.28291					18.02	0.00314						54.07	0.282575						54.07	0.31596
	54.1	0.27774					18.03	0.00314						54.1	0.290424						54.1	0.30828
	54.13	0.28291					18.04	0.0102						54.13	0.291994						54.13	0.33896
	54.16	0.28222					18.05	0.0102						54.16	0.291994						54.16	0.33282
	54.19	0.28015					18.06	0.0102						54.19	0.260597						54.19	0.32055
	54.22	0.28153					18.07	0.0102						54.22	0.259027						54.22	0.31749
	54.25	0.28187					18.08	0.0102						54.25	0.255887						54.25	0.31596
	54.28	0.27188					18.09	0.00314						54.28	0.259027						54.28	0.34203
	54.31	0.27567					18.1	0.00314						54.31	0.260597						54.31	0.3405
	54.34	0.28291					18.11	0.00314						54.34	0.251177						54.34	0.33743
	54.37	0.28222					18.12	0.00314						54.37	0.263736						54.37	0.30828
	54.4	0.28187					18.13	0.00314						54.4	0.290424						54.4	0.29448
	54.43	0.28084					18.14	0						54.43	0.288854						54.43	0.31442
	54.46	0.28084					18.15	0						54.46	0.287284						54.46	0.31136
	54.49	0.28015					18.16	0						54.49	0.273155						54.49	0.30675
	54.52	0.28119					18.17	0						54.52	0.266876						54.52	0.28988
	54.55	0.28153					18.18	0						54.55	0.254317						54.55	0.28067
	54.58	0.28394					18.19	-0.01059						54.58	0.260597						54.58	0.29908
	54.61	0.28394					18.2	-0.01059						54.61	0.263736						54.61	0.32515
	54.64	0.28394					18.21	-0.01059						54.64	0.249608						54.64	0.37424
	54.67	0.27912					18.22	-0.01059						54.67	0.254317						54.67	0.35736
	54.7	0.27671					18.23	-0.01059						54.7	0.263736						54.7	0.34816
	54.73	0.27705					18.24	0.00431						54.73	0.277865						54.73	0.34356
	54.76	0.27257					18.25	0.00431						54.76	0.285714						54.76	0.33896
	54.79	0.26361					18.26	0.00431						54.79	0.270016						54.79	0.32822
	54.82	0.27188					18.27	0.00431						54.82	0.271586						54.82	0.32669
	54.85	0.27602					18.28	0.00431						54.85	0.276295						54.85	0.32515
	54.88	0.28084					18.29	-0.00118						54.88	0.277865						54.88	0.31442
	54.91	0.27912					18.3	-0.00118						54.91	0.277865						54.91	0.31596
	54.94	0.27567					18.31	-0.00118						54.94	0.255887						54.94	0.31902
	54.97	0.27808					18.32	-0.00118						54.97	0.257457						54.97	0.30215
	55	0.27912					18.33	-0.00118						55	0.259027						55	0.29448
	55.03	0.28567					18.34	0.01255						55.03	0.273155						55.03	0.33743
	55.06	0.28084					18.35	0.01255						55.06	0.281005						55.06	0.33743
	55.09	0.27154					18.36	0.01255						55.09	0.270016						55.09	0.33743
	55.12	0.27395					18.37	0.01255						55.12	0.270016						55.12	0.32055
	55.15	0.27498					18.38	0.01255						55.15	0.268446						55.15	0.31136
	55.18	0.27705					18.39	0.00549						55.18	0.282575						55.18	0.31902
	55.21	0.27636					18.4	0.00549						55.21	0.290424						55.21	0.32362
	55.24	0.27498					18.41	0.00549						55.24	0.270016						55.24	0.31902
	55.27	0.27154					18.42	0.00549						55.27	0.268446						55.27	0.31289
	55.3	0.26981					18.43	0.00549						55.3	0.263736						55.3	0.30215
	55.33	0.27188					18.44	0.00235						55.33	0.282575						55.33	0.29908
	55.36	0.26947					18.45	0.00235						55.36	0.291994						55.36	0.29755
	55.39	0.26499					18.46	0.00235						55.39	0.276295						55.39	0.31902
	55.42	0.26844					18.47	0.00235						55.42	0.277865						55.42	0.32209
	55.45	0.27016					18.48	0.00235						55.45	0.282575						55.45	0.32822
	55.48	0.27395					18.49	0.01804						55.48	0.293564						55.48	0.32822
	55.51	0.27223					18.5	0.01804						55.51	0.299843						55.51	0.32822
	55.54	0.26809					18.51	0.01804						55.54	0.299843						55.54	0.31596
	55.57	0.2674					18.52	0.01804						55.57	0.290424						55.57	0.29755
	55.6	0.26706					18.53	0.01804						55.6	0.273155						55.6	0.26227
	55.63	0.26912					18.54	0.00118						55.63	0.276295						55.63	0.31442
	55.66	0.26981					18.55	0.00118						55.66	0.277865						55.66	0.33896
	55.69	0.27154					18.56	0.00118						55.69	0.255887						55.69	0.28528
	55.72	0.26912					18.57	0.00118						55.72	0.271586						55.72	0.28835
	55.75	0.26809					18.58	0.00118						55.75	0.301413						55.75	0.29295
	55.78	0.28084					18.59	0.00941						55.78	0.291994						55.78	0.30368
	55.81	0.27705					18.6	0.00941						55.81	0.273155						55.81	0.30828
	55.84	0.26981					18.61	0.00941						55.84	0.241758						55.84	0.32515
	55.87	0.26844					18.62	0.00941						55.87	0.22449						55.87	0.31442
	55.9	0.26775					18.63	0.00941						55.9	0.244898						55.9	0.29295
	55.93	0.2643					18.64	-0.00314						55.93	0.246468						55.93	0.29141
	55.96	0.26258					18.65	-0.00314						55.96	0.251177						55.96	0.28988
	55.99	0.27808					18.66	-0.00314						55.99	0.243328						55.99	0.30675
	56.02	0.27705					18.67	-0.00314						56.02	0.240188						56.02	0.30521
	56.05	0.27464					18.68	-0.00314						56.05	0.259027						56.05	0.30215
	56.08	0.26499					18.69	0.00941						56.08	0.257457						56.08	0.29141
	56.11	0.26017					18.7	0.00941						56.11	0.255887						56.11	0.28528
	56.14	0.26775					18.71	0.00941						56.14	0.266876						56.14	0.33435
	56.17	0.26878					18.72	0.00941						56.17	0.273155						56.17	0.32055
	56.2	0.27154					18.73	0.00941						56.2	0.290424						56.2	0.28988
	56.23	0.27498					18.74	0.00314						56.23	0.282575						56.23	0.30675
	56.26	0.27671					18.75	0.00314						56.26	0.268446						56.26	0.31596
	56.29	0.27395					18.76	0.00314						56.29	0.273155						56.29	0.30215
	56.32	0.27257					18.77	0.00314						56.32	0.276295						56.32	0.29141
	56.35	0.26912					18.78	0.00314						56.35	0.251177						56.35	0.26994
	56.38	0.26809					18.79	0.00353						56.38	0.246468						56.38	0.30215
	56.41	0.26775					18.8	0.00353						56.41	0.237049						56.41	0.31902
	56.44	0.27188					18.81	0.00353						56.44	0.257457						56.44	0.31902
	56.47	0.26844					18.82	0.00353						56.47	0.268446						56.47	0.30675
	56.5	0.26189					18.83	0.00353						56.5	0.282575						56.5	0.28528
	56.53	0.26706					18.84	-0.00314						56.53	0.271586						56.53	0.29908
	56.56	0.26981					18.85	-0.00314						56.56	0.251177						56.56	0.30675
	56.59	0.255					18.86	-0.00314						56.59	0.271586						56.59	0.28067
	56.62	0.25775					18.87	-0.00314						56.62	0.282575						56.62	0.28528
	56.65	0.26292					18.88	-0.00314						56.65	0.268446						56.65	0.29448
	56.68	0.25982					18.89	0.00941						56.68	0.274725						56.68	0.30215
	56.71	0.2581					18.9	0.00941						56.71	0.285714						56.71	0.30675
	56.74	0.26568					18.91	0.00941						56.74	0.270016						56.74	0.31136
	56.77	0.26292					18.92	0.00941						56.77	0.263736						56.77	0.29448
	56.8	0.25706					18.93	0.00941						56.8	0.260597						56.8	0.26227
	56.83	0.25844					18.94	-0.00431						56.83	0.260597						56.83	0.29755
	56.86	0.25913					18.95	-0.00431						56.86	0.259027						56.86	0.31596
	56.89	0.26396					18.96	-0.00431						56.89	0.255887						56.89	0.32822
	56.92	0.26499					18.97	-0.00431						56.92	0.254317						56.92	0.31749
	56.95	0.26671					18.98	-0.00431						56.95	0.237049						56.95	0.29448
	56.98	0.27223					18.99	0.01569						56.98	0.230769						56.98	0.27454
	57.01	0.27498					19	0.01569						57.01	0.21821						57.01	0.26381
	57.04	0.26878					19.01	0.01569						57.04	0.248038						57.04	0.30215
	57.07	0.26499					19.02	0.01569						57.07	0.263736						57.07	0.30061
	57.1	0.25775					19.03	0.01569						57.1	0.254317						57.1	0.29755
	57.13	0.2674					19.04	0.01686						57.13	0.249608						57.13	0.33743
	57.16	0.27257					19.05	0.01686						57.16	0.240188						57.16	0.35889
	57.19	0.2581					19.06	0.01686						57.19	0.241758						57.19	0.27914
	57.22	0.2612					19.07	0.01686						57.22	0.241758						57.22	0.28528
	57.25	0.26671					19.08	0.01686						57.25	0.265306						57.25	0.29755
	57.28	0.26671					19.09	0.0149						57.28	0.259027						57.28	0.29601
	57.31	0.26671					19.1	0.0149						57.31	0.244898						57.31	0.29448
	57.34	0.26465					19.11	0.0149						57.34	0.243328						57.34	0.27454
	57.37	0.26465					19.12	0.0149						57.37	0.241758						57.37	0.27914
	57.4	0.26499					19.13	0.0149						57.4	0.241758						57.4	0.28835
	57.43	0.26844					19.14	0.0102						57.43	0.251177						57.43	0.30828
	57.46	0.27016					19.15	0.0102						57.46	0.270016						57.46	0.31902
	57.49	0.26499					19.16	0.0102						57.49	0.263736						57.49	0.27607
	57.52	0.26637					19.17	0.0102						57.52	0.260597						57.52	0.28528
	57.55	0.26912					19.18	0.0102						57.55	0.285714						57.55	0.30215
	57.58	0.26809					19.19	0.00314						57.58	0.287284						57.58	0.29295
	57.61	0.26775					19.2	0.00314						57.61	0.291994						57.61	0.28835
	57.64	0.26981					19.21	0.00314						57.64	0.270016						57.64	0.30675
	57.67	0.27119					19.22	0.00314						57.67	0.259027						57.67	0.29908
	57.7	0.2736					19.23	0.00314						57.7	0.265306						57.7	0.28375
	57.73	0.2736					19.24	0.00353						57.73	0.263736						57.73	0.34356
	57.76	0.2736					19.25	0.00353						57.76	0.259027						57.76	0.37424
	57.79	0.26085					19.26	0.00353						57.79	0.243328						57.79	0.31596
	57.82	0.26189					19.27	0.00353						57.82	0.235479						57.82	0.31442
	57.85	0.26396					19.28	0.00353						57.85	0.259027						57.85	0.30828
	57.88	0.26361					19.29	0.00941						57.88	0.252747						57.88	0.31596
	57.91	0.26361					19.3	0.00941						57.91	0.240188						57.91	0.31902
	57.94	0.25775					19.31	0.00941						57.94	0.265306						57.94	0.30368
	57.97	0.25982					19.32	0.00941						57.97	0.277865						57.97	0.31442
	58	0.26396					19.33	0.00941						58	0.287284						58	0.33435
	58.03	0.26051					19.34	-0.01059						58.03	0.279435						58.03	0.32209
	58.06	0.25879					19.35	-0.01059						58.06	0.260597						58.06	0.31596
	58.09	0.25879					19.36	-0.01059						58.09	0.254317						58.09	0.30215
	58.12	0.25741					19.37	-0.01059						58.12	0.251177						58.12	0.29755
	58.15	0.255					19.38	-0.01059						58.15	0.265306						58.15	0.28988
	58.18	0.25396					19.39	-0.00235						58.18	0.262166						58.18	0.29755
	58.21	0.25362					19.4	-0.00235						58.21	0.254317						58.21	0.30215
	58.24	0.26292					19.41	-0.00235						58.24	0.246468						58.24	0.29908
	58.27	0.26465					19.42	-0.00235						58.27	0.241758						58.27	0.29295
	58.3	0.26775					19.43	-0.00235						58.3	0.249608						58.3	0.28067
	58.33	0.26361					19.44	0.00431						58.33	0.241758						58.33	0.30828
	58.36	0.26154					19.45	0.00431						58.36	0.22763						58.36	0.32362
	58.39	0.25258					19.46	0.00431						58.39	0.232339						58.39	0.32822
	58.42	0.25017					19.47	0.00431						58.42	0.235479						58.42	0.31596
	58.45	0.24604					19.48	0.00431						58.45	0.232339						58.45	0.29295
	58.48	0.25672					19.49	0.00118						58.48	0.240188						58.48	0.27454
	58.51	0.26189					19.5	0.00118						58.51	0.255887						58.51	0.26381
	58.54	0.26189					19.51	0.00118						58.54	0.262166						58.54	0.34203
	58.57	0.25569					19.52	0.00118						58.57	0.265306						58.57	0.33435
	58.6	0.24294					19.53	0.00118						58.6	0.270016						58.6	0.32055
	58.63	0.25741					19.54	0.00196						58.63	0.265306						58.63	0.31902
	58.66	0.26465					19.55	0.00196						58.66	0.254317						58.66	0.31902
	58.69	0.24914					19.56	0.00196						58.69	0.262166						58.69	0.27454
	58.72	0.25396					19.57	0.00196						58.72	0.265306						58.72	0.26994
	58.75	0.26292					19.58	0.00196						58.75	0.265306						58.75	0.26227
	58.78	0.25672					19.59	0.00353						58.78	0.260597						58.78	0.24693
	58.81	0.25362					19.6	0.00353						58.81	0.249608						58.81	0.23927
	58.84	0.26017					19.61	0.00353						58.84	0.243328						58.84	0.31902
	58.87	0.25741					19.62	0.00353						58.87	0.240188						58.87	0.31136
	58.9	0.25155					19.63	0.00353						58.9	0.21978						58.9	0.29755
	58.93	0.26223					19.64	0.01725						58.93	0.240188						58.93	0.27147
	58.96	0.26775					19.65	0.01725						58.96	0.281005						58.96	0.25766
	58.99	0.2581					19.66	0.01725						58.99	0.243328						58.99	0.31136
	59.02	0.25844					19.67	0.01725						59.02	0.22449						59.02	0.32669
	59.05	0.25913					19.68	0.01725						59.05	0.260597						59.05	0.35889
	59.08	0.25362					19.69	0.00667						59.08	0.252747						59.08	0.32362
	59.11	0.25086					19.7	0.00667						59.11	0.237049						59.11	0.30675
	59.14	0.25672					19.71	0.00667						59.14	0.240188						59.14	0.26994
	59.17	0.25534					19.72	0.00667						59.17	0.241758						59.17	0.28681
	59.2	0.25293					19.73	0.00667						59.2	0.268446						59.2	0.32055
	59.23	0.255					19.74	0.01725						59.23	0.254317						59.23	0.31749
	59.26	0.25603					19.75	0.01725						59.26	0.22763						59.26	0.31596
	59.29	0.25706					19.76	0.01725						59.29	0.260597						59.29	0.27914
	59.32	0.25534					19.77	0.01725						59.32	0.277865						59.32	0.28067
	59.35	0.25155					19.78	0.01725						59.35	0.230769						59.35	0.28375
	59.38	0.25706					19.79	0.00588						59.38	0.232339						59.38	0.29448
	59.41	0.25982					19.8	0.00588						59.41	0.237049						59.41	0.29908
	59.44	0.25775					19.81	0.00588						59.44	0.262166						59.44	0.28988
	59.47	0.25569					19.82	0.00588						59.47	0.276295						59.47	0.30368
	59.5	0.2519					19.83	0.00588						59.5	0.240188						59.5	0.32975
	59.53	0.24776					19.84	0.00941						59.53	0.240188						59.53	0.31902
	59.56	0.24569					19.85	0.00941						59.56	0.240188						59.56	0.31442
	59.59	0.24879					19.86	0.00941						59.59	0.251177						59.59	0.26687
	59.62	0.25017					19.87	0.00941						59.62	0.255887						59.62	0.27761
	59.65	0.25362					19.88	0.00941						59.65	0.273155						59.65	0.29908
	59.68	0.25741					19.89	0.00196						59.68	0.266876						59.68	0.25766
	59.71	0.25913					19.9	0.00196						59.71	0.255887						59.71	0.2362
	59.74	0.25293					19.91	0.00196						59.74	0.22606						59.74	0.29908
	59.77	0.25706					19.92	0.00196						59.77	0.210361						59.77	0.29755
	59.8	0.26568					19.93	0.00196						59.8	0.230769						59.8	0.29448
	59.83	0.25741					19.94	-0.00196						59.83	0.22763						59.83	0.24847
	59.86	0.25362					19.95	-0.00196						59.86	0.22292						59.86	0.22546
	59.89	0.25293					19.96	-0.00196						59.89	0.240188						59.89	0.27454
	59.92	0.25224					19.97	-0.00196						59.92	0.249608						59.92	0.25921
	59.95	0.25086					19.98	-0.00196						59.95	0.204082						59.95	0.2316
[truncated: 79,101 more rows]

## Sheet: FIG3
Fig3a	Time/S	pt-flu-HAC	Time/S	pt-HAC-Fm'		Fig3b	Time/S	Porphyridum-FLU	Time/S	Porphyridum-FM'		Fig3c	Time(s)	P.patens-FLU-HAC		P.patens-HAC-Fm'		Fig3d	Time(s)	Chlorella--Flu-HAC		Chlorella-HAC-Fm'
	0	0.02032	11	0.99405			0.1	-0.0423077	45	1			0	0.01754	22	1			0	0.00302	22	0.9939
	0.1	-0.00478	41	0.94048			0.4	-0.119231	59	0.642857			0.1	0.00493	36	0.74863			0.1	-0.00181	36	0.84756
	0.2	0.00837	70	0.96429			0.7	-0.0769231	68	0.714286			0.2	0.00274	45	0.64481			0.2	-0.0127	45	0.63415
	0.3	-0.00658	100	0.90476			1	-0.15	77	0.785714			0.3	0.02851	54	0.56831			0.3	-0.01088	54	0.60366
	0.4	-0.0012	130	0.82143			1.3	-0.0769231	86	0.785714			0.4	0.01096	63	0.50273			0.4	-0.00846	62	0.60366
	0.5	0.0012	160	0.72619			1.6	-0.0884615	95	0.785714			0.5	0	72	0.45902			0.5	-0.00181	71	0.61585
	0.6	-0.00538	190	0.63095			1.9	-0.0653846	104	0.785714			0.6	-0.00164	81	0.45902			0.6	-0.01209	80	0.62195
	0.7	-0.00538	220	0.54167			2.2	-0.1	163	0.928571			0.7	0.01151	89	0.47541			0.7	-0.00544	139	0.96341
	0.8	0.00538	250	0.46429			2.5	-0.115385	222	0.928571			0.8	-0.00987	98	0.4918			0.8	-0.02237	198	0.9878
	0.9	0.00359	280	0.39286			2.8	-0.0923077	281	0.928571			0.9	-0.00164	157	0.6776			0.9	-0.02056	257	0.9939
	1	0.01076	310	0.38095			3.1	-0.0807692	340	0.928571			1	-0.01316	216	0.77596			1	-0.01391	316	1
	1.1	-0.02809	340	0.39881			3.4	-0.05	399	0.5			1.1	0.00439	275	0.79781			1.1	-0.02056	375	0.72561
	1.2	0.01076	370	0.36905			3.7	-0.115385	458	0.5			1.2	0.00658	334	0.81421			1.2	-0.00846	434	0.59756
	1.3	-0.00359	400	0.33929			4	-0.0884615	517	0.464286			1.3	0.0159	393	0.8306			1.3	-0.00181	493	0.54878
	1.4	0.00359	430	0.31548			4.3	-0.0615385	576	0.5			1.4	-0.0011	452	0.8306			1.4	-0.01572	552	0.53049
	1.5	-0.00658	460	0.29762			4.6	-0.0769231	635	0.535714			1.5	0	511	0.63934			1.5	-0.01572	611	0.54878
	1.6	0.01076	490	0.29167			4.9	-0.103846	694	0.678571			1.6	0.00987	570	0.51913			1.6	-0.01935	670	0.67073
	1.7	0.01255	550	0.28571			5.2	-0.0730769	753	0.75			1.7	0.00932	629	0.44809			1.7	-0.00181	728	0.85976
	1.8	-0.00717	640	0.40476			5.5	-0.0807692	812	0.785714			1.8	0.00439	688	0.40437			1.8	0.00302	787	0.92683
	1.9	-0.01913	700	0.50595			5.8	-0.0923077	871	0.821429			1.9	0.00932	747	0.38251			1.9	-0.00121
	2	-0.02391	760	0.6131			6.1	-0.0846154	930	0.821429			2	0.01754	806	0.37158			2	-0.01088
	2.1	0.00359	820	0.72024			6.4	-0.0461538	989	0.821429			2.1	0.00493	864	0.35519			2.1	-0.00665
	2.2	-0.00478	880	0.80952			6.7	-0.130769					2.2	0.01151	924	0.46448			2.2	-0.00363
	2.3	-0.01016	940	0.88095			7	-0.0730769					2.3	0.01316	982	0.57923			2.3	-0.00484
	2.4	0.00658	1000	0.92262			7.3	-0.0961538					2.4	0.00329	1041	0.67213			2.4	-0.01632
	2.5	0.01435	1060	0.95238			7.6	-0.15					2.5	-0.01151	1100	0.73224			2.5	-0.01935
	2.6	-0.0012	1120	0.97024			7.9	-0.119231					2.6	0.00274	1159	0.77049			2.6	-0.01753
	2.7	-0.00717	1180	0.9881			8.2	-0.123077					2.7	0.00493	1218	0.79235			2.7	-0.0127
	2.8	-0.00359	1240	1			8.5	-0.115385					2.8	0.01425	1277	0.80874			2.8	-0.01088
	2.9	-0.00897	1300	0.73214			8.8	-0.1					2.9	0.00987	1336	0.81967			2.9	0.00544
	3	0.01255	1360	0.57738			9.1	-0.0192308					3	-0.00768	1395	0.82514			3	0.00121
	3.1	0.00538	1420	0.44643			9.4	-0.146154					3.1	0.01754					3.1	-0.00121
	3.2	0.00717	1480	0.35714			9.7	0.0115385					3.2	0.01316					3.2	-0.01391
	3.3	0.0012	1540	0.30952			10	-0.1					3.3	0.00164					3.3	-0.01632
	3.4	0.01016	1600	0.29167			10.3	-0.103846					3.4	-0.00822					3.4	-0.01028
	3.5	0.00478	1660	0.27976			10.6	-0.1					3.5	-0.0011					3.5	-0.00363
	3.6	0.00179	1720	0.27381			10.9	-0.103846					3.6	-0.02412					3.6	-0.01391
	3.7	-0.01614	1780	0.44048			11.2	-0.0115385					3.7	-0.00493					3.7	-0.00544
	3.8	-0.01076	1840	0.48214			11.5	-0.119231					3.8	0.00164					3.8	-0.01209
	3.9	-0.00837	1900	0.52381			11.8	-0.119231					3.9	0.00603					3.9	-0.00302
	4	-0.00179	1960	0.56548			12.1	-0.119231					4	-0.00164					4	-0.02056
	4.1	-0.01195	2020	0.60119			12.4	-0.0769231					4.1	-0.00603					4.1	-0.01572
	4.2	0.00179	2080	0.63095			12.7	-0.173077					4.2	-0.00603					4.2	0.00544
	4.3	-0.00478	2140	0.66071			13	-0.107692					4.3	-0.00658					4.3	-0.01753
	4.4	0.00717	2200	0.68452			13.3	-0.0923077					4.4	0.01096					4.4	-0.00121
	4.5	-0.01554	2260	0.70833			13.6	-0.0961538					4.5	-0.0011					4.5	-0.00726
	4.6	0	2320	0.72024			13.9	-0.0461538					4.6	-0.0011					4.6	0.00544
	4.7	-0.00359	2380	0.7381			14.2	-0.0961538					4.7	0.01096					4.7	-0.00846
	4.8	0.00837	2440	0.75595			14.5	-0.111538					4.8	0.00658					4.8	-0.01088
	4.9	-0.01255	2500	0.76786			14.8	-0.0807692					4.9	0					4.9	0.00181
	5	0.00299	2560	0.77976			15.1	0					5	0.00658					5	-0.02479
	5.1	0.00179	2620	0.78571			15.4	-0.0923077					5.1	-0.00493					5.1	-0.01209
	5.2	-0.00717	2680	0.79762			15.7	-0.123077					5.2	0.01151					5.2	-0.01088
	5.3	-0.01255	2740	0.80357			16	-0.0615385					5.3	0.01261					5.3	-0.00484
	5.4	0.00359	2800	0.81548			16.3	-0.107692					5.4	0.00768					5.4	-0.01088
	5.5	0.00359	2860	0.82143			16.6	-0.0884615					5.5	0.00329					5.5	-0.01874
	5.6	-0.00897	2920	0.83333			16.9	-0.1					5.6	0.00493					5.6	-0.00665
	5.7	-0.00717	2980	0.85119			17.2	-0.0961538					5.7	-0.0011					5.7	0.00181
	5.8	-0.00478	3098	0.86905			17.5	-0.0692308					5.8	0.00164					5.8	-0.00907
	5.9	-0.01016					17.8	-0.0807692					5.9	0.00822					5.9	0.00846
	6	0.01733					18.1	-0.0692308					6	-0.00164					6	-0.026
	6.1	0.0012					18.4	-0.119231					6.1	0.00493					6.1	-0.00907
	6.2	0.00478					18.7	-0.0846154					6.2	-0.00932					6.2	-0.00907
	6.3	-0.0012					19	-0.0923077					6.3	0.00822					6.3	-0.00726
	6.4	0.00897					19.3	-0.0884615					6.4	0.0148					6.4	0.01028
	6.5	-0.00897					19.6	-0.119231					6.5	-0.00493					6.5	0.00121
	6.6	0.00658					19.9	-0.0461538					6.6	0.01151					6.6	-0.01572
[truncated: 31,060 more rows]

## Sheet: FIG4
Fig4a	Time/s	ptox2-NaAc-flu	Time/s	ptox2-NaAc-Fm'		Fig4b	Time/s	nda2-NaAc-flu	Time/s	nda2-NaAc-Fm'		Fig4c	time/s	nda-1	nda-2	nda-3	nda2-npq-average	SD	ptox2-1	ptox2-2	ptox2-3	ptox2-npq-average	SD		Fig4d	Time(s)	FUD50-NaAC-flu	Time(s)	FUD50-NaAc-Fm'
[truncated: 118,892 more rows]

[truncated: 20 more sheets: FIG5, FIG6, Supplementary table1, Supplementary table2, Supplementary table3, Supplementary table4, Supplementary Fig1, Supplementary Fig2, Supplementary Fig3, Supplementary Fig4, Supplementary Fig5, Supplementary Fig6, Supplementary Fig7, Supplementary Fig10, Supplementary Fig13, Supplementary Fig11, Supplementary Fig12, Supplementary Fig14, Supplementary Fig15, Supplementary Fig16]
